# Supplementary material for: A High Throughput Amenable Arabidopsis-P. aeruginosa System Reveals a Rewired Regulatory Module and the Utility to Identify Potent Anti-Infectives
Source: PLoS One. 2011 Jan 21;6(1):e16381. doi: 10.1371/journal.pone.0016381 (PMC3025032; doi:10.1371/journal.pone.0016381)
Supplement: Table S1 — Transcriptome of host (Arabidopsis seedlings) 24 h after treatment with P. aeruginosa (strain PA14) wild type or a gacA mutant. Shown are values of expression of transcripts from two replicates determined using ATH1® chips (Affymetrix, CA) before and after filtering low values as described in ‘Materials and Methods’ section. (XLS) [file pone.0016381.s001.xls]

## Sheet: Filtered
Gopalan, S and Ausubel, FM (2010) A high throughput amenable Arabidopsis-P. aeruginosa pathogenesis system reveals a rewired regulatory module and the utility to identify potent anti-infectives
	PA14_repa_Signal	PA14_repa_Detection	PA14_repc_Signal	PA14_repc_Detection	gacA_repa_Signal	gacA_repa_Detection	gacA_repc_Signal	gacA_repc_Detection	Avg PA14	Avg gacA	Avg PA14	Avg gacA
267560_at	43.2	A	50.5	A	41.9	P	41.6	A	46.85	41.75	46.85	41.75
267458_at	66.4	A	38.6	A	24.2	P	42.1	A	52.5	33.15	52.5	33.15
267260_at	80.5	A	37.8	A	79.7	P	73.2	A	59.15	76.45	59.15	76.45
267190_at	26.8	A	29.4	A	50.4	P	41.8	P	28.1	46.1	28.1	46.1
266940_at	86.9	A	48.5	A	81.2	P	33.7	A	67.7	57.45	67.7	57.45
266760_at	35.7	A	38.5	A	63.3	A	47.1	P	37.1	55.2	37.1	55.2
266589_at	42.1	A	48.4	A	27.7	P	53	A	45.25	40.35	45.25	40.35
266561_at	35.2	A	39.1	P	59.1	P	29.1	P	37.15	44.1	37.15	44.1
266418_at	30.8	A	49.2	P	80.2	A	47.9	M	40	64.05	40	64.05
266419_at	42.9	A	41.9	A	81.5	P	36.2	P	42.4	58.85	42.4	58.85
266369_at	153.2	A	62.7	A	104.3	P	42.7	A	107.95	73.5	107.95	73.5
266347_at	117.3	A	120.8	A	173.9	P	163.7	A	119.05	168.8	119.05	168.8
266307_at	22.3	A	9.3	A	54.7	P	30.2	M	15.8	42.45	15.8	42.45
266248_at	39.2	P	23.1	A	54.9	P	29.2	P	31.15	42.05	31.15	42.05
266209_at	46.4	A	15	A	88.9	P	26.8	A	30.7	57.85	30.7	57.85
266089_at	50.2	A	38.2	A	47.4	P	40.2	A	44.2	43.8	44.2	43.8
266054_at	85.9	A	49.8	A	107.6	P	48.6	A	67.85	78.1	67.85	78.1
266034_at	71.9	A	47.6	A	58.4	P	89.6	A	59.75	74	59.75	74
265856_at	56.1	A	28.8	A	43.7	M	22	A	42.45	32.85	42.45	32.85
265828_at	17.8	A	15.6	A	53.6	P	13.3	A	16.7	33.45	16.7	33.45
265789_at	26.8	A	39.6	A	53.1	P	12.7	A	33.2	32.9	33.2	32.9
265658_at	119.5	A	49.4	A	144.4	P	58.4	A	84.45	101.4	84.45	101.4
265428_at	51.9	A	68.2	A	108.8	P	106.1	A	60.05	107.45	60.05	107.45
265313_at	77.9	A	47.7	A	29.4	P	49.9	A	62.8	39.65	62.8	39.65
265278_at	91.4	A	44.6	A	67.3	P	62	A	68	64.65	68	64.65
265102_at	98.3	A	11.3	A	161.1	P	67.7	A	54.8	114.4	54.8	114.4
264640_at	79	A	24.4	A	52	P	26.8	A	51.7	39.4	51.7	39.4
264473_at	61.5	A	33.9	A	36.7	M	23.2	A	47.7	29.95	47.7	29.95
264222_at	104.7	A	81.4	A	130.8	P	103.2	A	93.05	117	93.05	117
264196_at	16.3	A	41	A	56.4	P	22	A	28.65	39.2	28.65	39.2
264160_at	25.7	A	21.4	A	68	P	47.1	P	23.55	57.55	23.55	57.55
264145_at	40.5	A	12.7	A	53.6	P	44.1	P	26.6	48.85	26.6	48.85
264119_at	69.3	A	80.9	A	80.7	P	29.7	A	75.1	55.2	75.1	55.2
263883_at	48.9	P	47.9	P	57.3	P	28.4	A	48.4	42.85	48.4	42.85
263892_at	24	A	39.5	A	57.6	P	35	A	31.75	46.3	31.75	46.3
263738_at	27.2	A	22.8	A	68.6	P	40	A	25	54.3	25	54.3
263683_at	49.5	A	41.6	A	67	M	16.2	A	45.55	41.6	45.55	41.6
263677_at	76.9	A	52.5	A	84.5	P	46.7	A	64.7	65.6	64.7	65.6
263655_at	36.7	A	43.5	A	52.5	P	38.6	A	40.1	45.55	40.1	45.55
263614_at	44.7	A	38.1	A	54.3	P	29.4	A	41.4	41.85	41.4	41.85
263546_at	39.8	A	39.5	A	56.4	P	25.9	A	39.65	41.15	39.65	41.15
263474_at	47.7	P	2.9	A	52.7	A	45.5	A	25.3	49.1	25.3	49.1
263441_at	50.6	A	50.5	A	38.2	P	29	A	50.55	33.6	50.55	33.6
263258_at	62.3	A	60.6	A	43.7	P	53.3	A	61.45	48.5	61.45	48.5
263234_at	53.7	A	30.6	A	61.2	P	30.6	A	42.15	45.9	42.15	45.9
263098_at	63.1	A	53.9	A	51.5	P	29.9	A	58.5	40.7	58.5	40.7
262952_at	69.7	A	40.7	A	58	P	43	A	55.2	50.5	55.2	50.5
262834_at	69.7	A	19.6	A	78.2	P	46.7	A	44.65	62.45	44.65	62.45
262819_at	56.7	A	39.9	A	59	P	67.8	A	48.3	63.4	48.3	63.4
262788_at	42.3	A	12.5	A	65.8	P	40.8	A	27.4	53.3	27.4	53.3
262759_at	59.9	A	5.3	A	39	P	50.5	A	32.6	44.75	32.6	44.75
262760_at	63.5	A	30.6	A	54	P	30.2	A	47.05	42.1	47.05	42.1
261907_at	84.2	A	37	A	101.9	P	26.2	A	60.6	64.05	60.6	64.05
261845_at	68.8	A	31.9	A	75.4	P	40.1	A	50.35	57.75	50.35	57.75
261584_at	223.2	A	113	A	202.9	P	174.3	A	168.1	188.6	168.1	188.6
261562_at	40.7	P	35.9	A	54.9	P	26.4	A	38.3	40.65	38.3	40.65
261223_at	56.3	A	42.7	A	40.3	P	52.6	A	49.5	46.45	49.5	46.45
261187_at	82.8	A	75.2	A	88.7	P	63.9	A	79	76.3	79	76.3
261178_at	38.3	P	40.6	A	78.8	P	30.9	A	39.45	54.85	39.45	54.85
260941_at	40.6	A	40.7	A	65.1	P	47.4	A	40.65	56.25	40.65	56.25
260858_at	54.8	A	5.3	A	54.2	P	30.6	A	30.05	42.4	30.05	42.4
260758_at	69.3	A	52.3	A	60.4	P	76.3	A	60.8	68.35	60.8	68.35
260599_at	2.4	A	48	A	51.6	M	45.6	A	25.2	48.6	25.2	48.6
260252_at	146.1	A	99	A	120.7	M	117.7	A	122.55	119.2	122.55	119.2
260163_at	35.6	A	14.7	A	64.8	P	35.2	A	25.15	50	25.15	50
260134_at	4.7	A	34.5	A	77.7	P	51.3	A	19.6	64.5	19.6	64.5
259951_at	38.3	A	35	A	52.1	M	21.9	A	36.65	37	36.65	37
259901_at	41.2	A	39.8	A	70.4	P	43.8	P	40.5	57.1	40.5	57.1
259809_at	40.2	A	5	A	52.4	M	2.8	A	22.6	27.6	22.6	27.6
259796_at	149.4	A	70.3	A	118.2	P	95.7	A	109.85	106.95	109.85	106.95
259763_at	113.1	A	57.7	A	57.4	M	53.8	A	85.4	55.6	85.4	55.6
259576_at	67.8	A	58.9	A	64	M	36.3	A	63.35	50.15	63.35	50.15
259548_at	44.6	A	46.8	A	59.7	P	14	A	45.7	36.85	45.7	36.85
259455_x_at	53.4	A	55.3	A	75.9	P	66.6	A	54.35	71.25	54.35	71.25
259373_at	81.9	A	67.1	A	84.1	P	66.1	A	74.5	75.1	74.5	75.1
259116_at	52.1	A	63	A	72.8	P	34.2	A	57.55	53.5	57.55	53.5
259093_at	68.8	A	51	A	77.7	M	47	A	59.9	62.35	59.9	62.35
258661_at	47.6	P	37.7	P	53.4	P	44	A	42.65	48.7	42.65	48.7
258604_at	55.9	A	49.3	A	24.9	P	30.2	A	52.6	27.55	52.6	27.55
258626_at	26.2	A	34	A	60.7	P	35.6	A	30.1	48.15	30.1	48.15
258317_at	32.4	P	27.6	P	63	P	45.2	P	30	54.1	30	54.1
257969_at	89.2	A	77.1	A	80.7	P	76.5	A	83.15	78.6	83.15	78.6
257851_at	114.3	A	117.8	A	122.2	P	105.5	A	116.05	113.85	116.05	113.85
257795_at	45.3	P	37.5	P	52.3	P	47.4	P	41.4	49.85	41.4	49.85
257694_at	53.9	A	8.1	A	86.9	M	51.8	A	31	69.35	31	69.35
257613_at	66.4	A	42.3	A	45.3	P	23.8	A	54.35	34.55	54.35	34.55
257616_at	36.7	A	38.6	P	52.9	P	38	A	37.65	45.45	37.65	45.45
257223_at	72.3	A	7.5	A	34.7	M	3.8	A	39.9	19.25	39.9	19.25
257147_at	228.2	A	177.3	A	168.2	M	104.8	A	202.75	136.5	202.75	136.5
257155_at	46.9	A	68.8	A	58.5	M	85.8	A	57.85	72.15	57.85	72.15
257131_at	123.7	A	38.5	A	88.5	P	69.7	A	81.1	79.1	81.1	79.1
257084_at	170.8	A	119.4	A	173.8	P	108.8	A	145.1	141.3	145.1	141.3
256830_at	51.1	A	22.5	A	44.8	P	25.7	A	36.8	35.25	36.8	35.25
255992_at	193.7	A	225.7	A	220.3	P	232.4	A	209.7	226.35	209.7	226.35
255935_at	59.2	A	17.8	A	28.9	M	20.5	A	38.5	24.7	38.5	24.7
255893_at	82.9	A	69.7	A	71.7	M	86.2	A	76.3	78.95	76.3	78.95
255460_at	116.6	A	87.2	A	75.3	P	91.5	A	101.9	83.4	101.9	83.4
255410_at	84.3	A	36.4	A	87.1	P	85.3	A	60.35	86.2	60.35	86.2
255407_at	47.6	A	10.9	A	51.3	P	36	A	29.25	43.65	29.25	43.65
255094_at	38.1	A	9.7	A	63.5	P	21.6	A	23.9	42.55	23.9	42.55
254931_at	32	P	49.5	P	56.2	P	36.8	P	40.75	46.5	40.75	46.5
254876_at	68.7	A	44.7	A	49.8	P	36.9	A	56.7	43.35	56.7	43.35
254836_at	36.5	A	27	A	52.8	P	39.9	A	31.75	46.35	31.75	46.35
254796_at	27.2	A	56.5	A	72.5	P	55.3	A	41.85	63.9	41.85	63.9
254618_at	52.4	A	6.9	A	71.2	P	7.9	A	29.65	39.55	29.65	39.55
254336_at	21.2	A	36.1	A	52.7	M	21.2	A	28.65	36.95	28.65	36.95
254253_at	138.2	A	121.1	A	123.8	P	95.4	A	129.65	109.6	129.65	109.6
254209_at	60.5	A	53.6	A	51.9	M	8.2	A	57.05	30.05	57.05	30.05
254111_at	36.8	A	32.7	A	39.6	M	53.3	A	34.75	46.45	34.75	46.45
253682_at	26.6	A	42.3	P	61	P	24.3	A	34.45	42.65	34.45	42.65
253620_at	60	A	33	A	56.5	M	30.1	A	46.5	43.3	46.5	43.3
253583_at	58.5	A	8.6	A	53	M	24.1	A	33.55	38.55	33.55	38.55
253518_at	98.8	A	71	A	93.1	P	63.2	A	84.9	78.15	84.9	78.15
253504_at	40.6	A	50.7	A	34.7	P	50.6	A	45.65	42.65	45.65	42.65
253406_at	37.5	A	27.5	A	51.4	P	34.8	A	32.5	43.1	32.5	43.1
253313_at	51.1	A	36.8	A	53.2	P	30.5	A	43.95	41.85	43.95	41.85
253100_at	32.5	A	39.6	A	56.4	A	45.1	M	36.05	50.75	36.05	50.75
253054_at	64.5	A	32.6	A	50.7	M	44.6	A	48.55	47.65	48.55	47.65
252988_at	33.3	A	22.2	A	48.7	P	61.3	A	27.75	55	27.75	55
252978_at	94.1	A	72.7	A	65.5	M	30	A	83.4	47.75	83.4	47.75
252967_at	57.4	A	6.6	A	54.6	P	21.5	A	32	38.05	32	38.05
252757_at	57	A	10.6	A	51.6	P	40.7	A	33.8	46.15	33.8	46.15
252638_at	21.8	A	38.6	A	62.7	P	10.5	A	30.2	36.6	30.2	36.6
252494_at	43.3	P	46.5	M	55.8	P	41.6	P	44.9	48.7	44.9	48.7
252152_at	63.3	A	58.2	A	50.6	M	77.7	A	60.75	64.15	60.75	64.15
252010_at	87	A	46.3	A	59.5	M	46.7	A	66.65	53.1	66.65	53.1
251527_at	32.8	A	22.2	A	55.4	P	27.5	A	27.5	41.45	27.5	41.45
251530_at	64.1	A	47.7	A	74.5	P	36	A	55.9	55.25	55.9	55.25
251419_at	54.3	A	30.9	A	46.9	M	31.8	A	42.6	39.35	42.6	39.35
251380_at	88.5	A	42.5	A	42.8	P	26.5	A	65.5	34.65	65.5	34.65
251297_at	125	A	102.3	A	130.9	M	157.9	A	113.65	144.4	113.65	144.4
251245_at	50.3	A	40	A	51.2	P	55	A	45.15	53.1	45.15	53.1
251223_at	33.4	A	21	A	37.5	P	57.6	A	27.2	47.55	27.2	47.55
250689_at	39.6	A	37.2	A	59.2	M	10.4	A	38.4	34.8	38.4	34.8
250637_at	57.7	A	43	A	12	P	32.9	A	50.35	22.45	50.35	22.45
250479_at	26.5	A	34.8	A	61.9	P	42.5	P	30.65	52.2	30.65	52.2
250386_at	68.6	A	29.9	A	67.8	M	47.9	A	49.25	57.85	49.25	57.85
250300_at	143.5	A	78.8	A	135.8	P	123.5	A	111.15	129.65	111.15	129.65
250156_at	84.1	A	82.7	A	83.6	M	72.4	A	83.4	78	83.4	78
250103_at	35.6	A	24.5	A	76	P	23.9	A	30.05	49.95	30.05	49.95
250087_at	26.6	A	39.3	A	52.4	A	36.1	P	32.95	44.25	32.95	44.25
249934_at	26.4	A	56.1	A	59.4	P	41.1	A	41.25	50.25	41.25	50.25
249814_at	28.1	P	16.7	A	58.4	P	42.1	P	22.4	50.25	22.4	50.25
249728_at	45.6	A	42.4	A	63	P	51.3	A	44	57.15	44	57.15
249724_at	43.1	P	35.5	M	54	P	39.8	A	39.3	46.9	39.3	46.9
249727_at	12.2	A	31.3	P	50.8	A	45.3	P	21.75	48.05	21.75	48.05
249479_at	77.8	A	11.3	A	40.1	P	19.9	A	44.55	30	44.55	30
249438_at	34.1	P	33.2	P	53.5	P	32.2	P	33.65	42.85	33.65	42.85
249312_at	3.7	A	39.7	A	58.8	P	31.6	A	21.7	45.2	21.7	45.2
249189_at	98	A	64.7	A	59.7	P	64.8	A	81.35	62.25	81.35	62.25
249153_s_at	47.1	A	25.8	A	65.3	P	48.7	A	36.45	57	36.45	57
248991_at	33.2	A	42.1	P	63.6	P	33.3	A	37.65	48.45	37.65	48.45
248835_at	62.7	A	65.3	A	53.9	P	71.5	A	64	62.7	64	62.7
248765_at	138.5	A	78.7	A	94.6	P	93.4	A	108.6	94	108.6	94
248727_at	51.9	A	5.1	A	32.1	P	19.1	A	28.5	25.6	28.5	25.6
248656_at	45.3	A	24.5	A	79.6	P	50.8	A	34.9	65.2	34.9	65.2
248526_at	38	A	21.7	A	61	P	48	A	29.85	54.5	29.85	54.5
248484_at	42	P	43.3	A	60.7	A	21.7	A	42.65	41.2	42.65	41.2
248341_at	42.9	A	28.1	A	55.4	P	15.3	A	35.5	35.35	35.5	35.35
248159_at	47.8	A	32.5	A	28.1	P	52.2	A	40.15	40.15	40.15	40.15
247956_at	79.4	A	30.9	A	46.4	P	47.9	A	55.15	47.15	55.15	47.15
247895_at	63.7	A	57.7	A	121.8	M	73.2	A	60.7	97.5	60.7	97.5
247511_at	4.7	A	22.7	A	52.4	A	36.9	P	13.7	44.65	13.7	44.65
247420_at	77.3	A	58	A	68.3	P	29.2	A	67.65	48.75	67.65	48.75
247190_at	43.2	A	47.1	A	58.2	P	44.7	P	45.15	51.45	45.15	51.45
246991_at	53.1	A	35.7	A	111.5	P	64.6	A	44.4	88.05	44.4	88.05
246913_at	51.2	A	28.2	A	43.8	M	39.9	A	39.7	41.85	39.7	41.85
246915_at	17.7	A	32.4	A	49.1	P	74.6	A	25.05	61.85	25.05	61.85
246794_s_at	45.4	A	47.9	A	59.1	A	49	P	46.65	54.05	46.65	54.05
246816_at	21.8	A	12.4	A	54.5	P	17.1	A	17.1	35.8	17.1	35.8
246817_at	5.8	A	17.8	A	33.1	M	51.6	A	11.8	42.35	11.8	42.35
246372_at	39.8	A	28.5	A	58.6	P	29.7	A	34.15	44.15	34.15	44.15
246222_at	11.3	A	9.7	A	67.5	P	48.6	A	10.5	58.05	10.5	58.05
246188_at	70.5	A	42.2	A	49.7	P	39.3	A	56.35	44.5	56.35	44.5
246159_at	66.9	A	21	A	48	P	36.7	A	43.95	42.35	43.95	42.35
246021_at	91.7	A	97.5	A	82.3	P	49.6	A	94.6	65.95	94.6	65.95
245965_at	63.9	A	54.7	A	63.9	M	43	A	59.3	53.45	59.3	53.45
245933_at	101.4	A	63.9	A	58.8	P	80.2	A	82.65	69.5	82.65	69.5
245883_at	43	P	34.1	A	61.9	P	12.9	A	38.55	37.4	38.55	37.4
245723_at	57.1	A	72.9	A	66.7	M	62.5	A	65	64.6	65	64.6
245510_at	23	A	74.2	A	69	P	48.4	A	48.6	58.7	48.6	58.7
245133_at	60	A	8.4	A	48.4	P	12.7	A	34.2	30.55	34.2	30.55
245034_at	9.4	A	74.8	A	53.5	P	39.4	A	42.1	46.45	42.1	46.45
244956_s_at	46.7	A	67.3	A	62.8	M	21.2	A	57	42	57	42
244928_s_at	113.6	A	83.5	A	94.4	P	83.7	A	98.55	89.05	98.55	89.05
257421_at	61.4	A	40.5	A	25.4	P	14.7	A	50.95	20.05	50.95	20.05
257494_at	48.6	A	54.7	A	50.8	P	30	A	51.65	40.4	51.65	40.4
257554_at	33.2	A	24.9	A	53.5	P	28.4	A	29.05	40.95	29.05	40.95
AFFX-BioB-5_at	375.3	P	363.4	P	312.2	P	582.9	P	369.35	447.55	369.35	447.55
AFFX-BioB-M_at	356.8	P	435.5	P	437.6	P	561.2	P	396.15	499.4	396.15	499.4
AFFX-BioB-3_at	271.1	P	477	P	444.7	P	512	P	374.05	478.35	374.05	478.35
AFFX-BioC-5_at	1023.8	P	1069.6	P	1098.3	P	1268.2	P	1046.7	1183.25	1046.7	1183.25
AFFX-BioC-3_at	829.6	P	1069.3	P	1058	P	1205.8	P	949.45	1131.9	949.45	1131.9
AFFX-BioDn-5_at	2120.1	P	2257	P	2146.7	P	2752.3	P	2188.55	2449.5	2188.55	2449.5
AFFX-BioDn-3_at	2837.7	P	3200.4	P	3227	P	3831	P	3019.05	3529	3019.05	3529
AFFX-CreX-5_at	9928.1	P	9758	P	10958.7	P	12545.7	P	9843.05	11752.2	9843.05	11752.2
AFFX-CreX-3_at	12896.6	P	14413.6	P	14871.5	P	15648.6	P	13655.1	15260	13655.1	15260
AFFX-DapX-5_at	315	P	276	P	319.6	P	345.3	P	295.5	332.45	295.5	332.45
AFFX-DapX-M_at	847.2	P	731.2	P	829.1	P	711.9	P	789.2	770.5	789.2	770.5
AFFX-DapX-3_at	1548.5	P	1158	P	1483.5	P	1188.6	P	1353.25	1336.05	1353.25	1336.05
AFFX-LysX-5_at	80.4	P	71.2	P	68.2	P	53.3	P	75.8	60.75	75.8	60.75
AFFX-LysX-M_at	130.7	P	101.6	P	99	P	103.2	P	116.15	101.1	116.15	101.1
AFFX-LysX-3_at	177.6	P	166.2	P	236.7	P	177	P	171.9	206.85	171.9	206.85
AFFX-PheX-5_at	111.1	P	66.5	P	79	P	60.5	P	88.8	69.75	88.8	69.75
AFFX-PheX-M_at	124.1	P	86.8	P	121.3	P	99.8	P	105.45	110.55	105.45	110.55
AFFX-PheX-3_at	222.6	P	226.7	P	235.3	P	216.1	P	224.65	225.7	224.65	225.7
AFFX-ThrX-5_at	68.1	P	45.8	P	47.4	P	49.8	P	56.95	48.6	56.95	48.6
AFFX-ThrX-M_at	141.4	P	112.4	P	209.5	P	140.6	P	126.9	175.05	126.9	175.05
AFFX-ThrX-3_at	377.5	P	307.3	P	430.8	P	301.6	P	342.4	366.2	342.4	366.2
AFFX-r2-Ec-bioB-5_at	366.9	P	442.9	P	454.9	P	508.4	P	404.9	481.65	404.9	481.65
AFFX-r2-Ec-bioB-M_at	409.2	P	556.5	P	564.4	P	709.2	P	482.85	636.8	482.85	636.8
AFFX-r2-Ec-bioB-3_at	358	P	522.8	P	479.5	P	505.5	P	440.4	492.5	440.4	492.5
AFFX-r2-Ec-bioC-5_at	966.4	P	1448.7	P	1435.2	P	1469.5	P	1207.55	1452.35	1207.55	1452.35
AFFX-r2-Ec-bioC-3_at	1279.4	P	1665.7	P	1406.2	P	1645.9	P	1472.55	1526.05	1472.55	1526.05
AFFX-r2-Ec-bioD-5_at	2755.5	P	4057.5	P	3825.9	P	4514.5	P	3406.5	4170.2	3406.5	4170.2
AFFX-r2-Ec-bioD-3_at	3770.8	P	5686.6	P	5827.3	P	5960.6	P	4728.7	5893.95	4728.7	5893.95
AFFX-r2-P1-cre-5_at	12246.7	P	14933	P	13784.7	P	15439.4	P	13589.9	14612	13589.9	14612
AFFX-r2-P1-cre-3_at	12448.2	P	17460.5	P	17552.7	P	17579	P	14954.4	17565.8	14954.4	17565.8
AFFX-r2-Bs-dap-5_at	355.8	P	334.6	P	306.7	P	289.1	P	345.2	297.9	345.2	297.9
AFFX-r2-Bs-dap-M_at	646.7	P	615.3	P	807.5	P	671.1	P	631	739.3	631	739.3
AFFX-r2-Bs-dap-3_at	1094.3	P	871.6	P	1035.2	P	879.9	P	982.95	957.55	982.95	957.55
AFFX-r2-Bs-lys-5_at	98.5	P	118.1	P	88.2	P	77.1	P	108.3	82.65	108.3	82.65
AFFX-r2-Bs-lys-M_at	79.4	P	105.9	P	134.5	P	103.7	P	92.65	119.1	92.65	119.1
AFFX-r2-Bs-lys-3_at	161.3	P	121.7	P	142	P	118.8	P	141.5	130.4	141.5	130.4
AFFX-r2-Bs-phe-5_at	193.8	P	113.9	P	146.3	P	131.2	P	153.85	138.75	153.85	138.75
AFFX-r2-Bs-phe-M_at	146	P	170	P	150.2	P	135.7	P	158	142.95	158	142.95
AFFX-r2-Bs-phe-3_at	255.2	P	184.1	P	202.9	P	203.6	P	219.65	203.25	219.65	203.25
AFFX-r2-Bs-thr-3_s_at	347.2	P	355.6	P	473.3	P	312.6	P	351.4	392.95	351.4	392.95
AFFX-r2-Bs-thr-M_s_at	273.3	P	215	P	230.7	P	182.2	P	244.15	206.45	244.15	206.45
AFFX-r2-Bs-thr-5_s_at	71.9	P	83.9	P	116.5	P	77.8	P	77.9	97.15	77.9	97.15
AFFX-r2-At-Actin-5_s_at	5437.3	P	4785.6	P	5784.2	P	4835.2	P	5111.45	5309.7	5111.45	5309.7
AFFX-r2-At-Actin-M_s_at	7412.9	P	5533.6	P	6750.9	P	5809.8	P	6473.25	6280.35	6473.25	6280.35
AFFX-r2-At-Actin-3_s_at	8136.7	P	7085.6	P	8187.8	P	7270.8	P	7611.15	7729.3	7611.15	7729.3
AFFX-r2-At-GAPDH-5_s_at	12457	P	12465.4	P	13356	P	13458.5	P	12461.2	13407.2	12461.2	13407.2
AFFX-r2-At-GAPDH-3_s_at	11063.1	P	10976.3	P	11751.8	P	11381.9	P	11019.7	11566.8	11019.7	11566.9
AFFX-r2-At-Ubq-5_x_at	14354.8	P	18325	P	17844.4	P	18747.2	P	16339.9	18295.8	16339.9	18295.8
AFFX-r2-At-Ubq-3_x_at	19053.8	P	19507.2	P	20934.8	P	21726.8	P	19280.5	21330.8	19280.5	21330.8
AFFX-Athal-25SrRNA_s_at	854.3	P	1626.5	P	635.2	P	1082.6	P	1240.4	858.9	1240.4	858.9
AFFX-Athal-5SrRNA_at	139	P	195.5	P	171.3	P	184.8	P	167.25	178.05	167.25	178.05
AFFX-Athal-Actin_3_f_at	4597.5	P	3701.2	P	4942.3	P	3968.7	P	4149.35	4455.5	4149.35	4455.5
AFFX-Athal-Actin_5_r_at	585.6	P	500.2	P	605.3	P	386.1	P	542.9	495.7	542.9	495.7
AFFX-Athal-Actin_M_at	3825.7	P	2875.1	P	3493	P	2978.4	P	3350.4	3235.7	3350.4	3235.7
AFFX-Athal-GAPDH_3_s_at	6649.2	P	6759.8	P	7393.4	P	7755.5	P	6704.5	7574.45	6704.5	7574.45
AFFX-Athal-GAPDH_5_s_at	5228.6	P	4975.2	P	5961.9	P	5227.7	P	5101.9	5594.8	5101.9	5594.8
AFFX-Athal-GAPDH_M_s_at	8600.8	P	7933.2	P	9439.8	P	8024.4	P	8267	8732.1	8267	8732.1
AFFX-Athal-Ubq_3_f_at	15744.5	P	22160.7	P	20827.5	P	23236	P	18952.6	22031.8	18952.6	22031.8
AFFX-Athal-Ubq_5_f_at	8495.2	P	10344.7	P	9965.3	P	10335.2	P	9419.95	10150.2	9419.95	10150.2
AFFX-Athal-Ubq_M_f_at	11506.7	P	12549.1	P	12415.9	P	13306	P	12027.9	12861	12027.9	12861
267625_at	135.6	P	106.1	P	133.3	P	132.7	P	120.85	133	120.85	133
267627_at	131.8	P	159.3	P	175.9	P	131.5	P	145.55	153.7	145.55	153.7
267628_at	642.1	P	750.2	P	662.7	P	732.2	P	696.15	697.45	696.15	697.45
267629_at	108.9	P	118.1	P	121.2	P	100.6	P	113.5	110.9	113.5	110.9
267630_at	526.1	P	411.9	P	486.7	P	500.9	P	469	493.8	469	493.8
267632_at	251.3	P	232	P	157	P	349.8	P	241.65	253.4	241.65	253.4
267635_at	859	P	647.1	P	718.8	P	694.1	P	753.05	706.45	753.05	706.45
267637_at	156.5	P	116.7	P	88.1	P	116.5	P	136.6	102.3	136.6	102.3
267638_at	2383.6	P	2509	P	2875	P	2730.7	P	2446.3	2802.85	2446.3	2802.85
267640_at	395.4	P	393.2	P	375	P	334.7	P	394.3	354.85	394.3	354.85
267642_at	493.7	P	548.6	P	569.4	P	605.5	P	521.15	587.45	521.15	587.45
267644_s_at	586.7	P	573.5	P	620.9	P	628.3	P	580.1	624.6	580.1	624.6
267645_at	117.1	P	77.7	P	50.6	P	56.2	P	97.4	53.4	97.4	53.4
267646_at	33.7	P	32.2	A	54.3	A	57.4	A	32.95	55.85	32.95	55.85
267596_s_at	97.9	P	88.3	A	85.2	P	74	A	93.1	79.6	93.1	79.6
267599_at	743.5	P	713.5	P	719.9	P	603.7	P	728.5	661.8	728.5	661.8
267600_at	6234.1	P	5531.1	P	6073.2	P	5951	P	5882.6	6012.1	5882.6	6012.1
267601_at	591.3	P	522.4	P	582.6	P	584.2	P	556.85	583.4	556.85	583.4
267602_at	227.6	P	230.4	P	148.5	P	208.8	P	229	178.65	229	178.65
267603_at	234.2	P	232.7	P	230.1	P	304.2	P	233.45	267.15	233.45	267.15
267604_at	64.5	P	52.1	P	49.4	P	47.8	P	58.3	48.6	58.3	48.6
267605_at	2118.4	P	1280.1	P	1975	P	1245.3	P	1699.25	1610.15	1699.25	1610.15
267606_at	174.8	P	154.1	P	164.7	P	158.5	P	164.45	161.6	164.45	161.6
267607_s_at	5271.2	P	5252.9	P	5208.3	P	5147.3	P	5262.05	5177.8	5262.05	5177.8
267608_at	715	P	469.3	P	661.6	P	516	P	592.15	588.8	592.15	588.8
267609_at	508.6	P	470.7	P	598.8	P	422.1	P	489.65	510.45	489.65	510.45
267610_at	375.5	P	371.8	P	306	P	370.6	P	373.65	338.3	373.65	338.3
267611_at	495.8	P	648.3	P	590.3	P	671.6	P	572.05	630.95	572.05	630.95
267612_at	128.4	P	123.9	P	148.7	P	137.6	P	126.15	143.15	126.15	143.15
267614_at	43.7	A	74	P	19.6	A	53.1	P	58.85	36.35	58.85	36.35
267616_at	177.1	P	122.5	P	131.2	P	125.8	P	149.8	128.5	149.8	128.5
267617_at	1855.2	P	2154.9	P	2006	P	1837	P	2005.05	1921.5	2005.05	1921.5
267619_at	127	P	147.7	P	151.6	P	155.7	P	137.35	153.65	137.35	153.65
267621_at	63.8	P	16.1	A	15.6	A	2.4	A	39.95	9	39.95	9
267622_at	55.2	P	43.1	P	59.4	P	92.2	P	49.15	75.8	49.15	75.8
267623_at	425	P	621.3	P	542.3	P	715.7	P	523.15	629	523.15	629
267624_at	3338.9	P	3597.1	P	3664.8	P	3834.4	P	3468	3749.6	3468	3749.6
267590_at	152.9	P	170.2	P	177	P	198.9	P	161.55	187.95	161.55	187.95
267591_at	270.5	P	214.5	P	340.5	P	272.3	P	242.5	306.4	242.5	306.4
267592_at	550.2	P	379.5	P	545.6	P	367.6	P	464.85	456.6	464.85	456.6
267562_at	583.9	P	409.5	P	429.6	P	439.2	P	496.7	434.4	496.7	434.4
267564_at	817.3	P	855.3	P	679.4	P	890	P	836.3	784.7	836.3	784.7
267565_at	9724	P	13723.4	P	14132.2	P	14454.7	P	11723.7	14293.5	11723.7	14293.5
267567_at	784.3	P	866.1	P	780.3	P	641	P	825.2	710.65	825.2	710.65
267568_at	50.3	A	134.6	P	67	M	143.9	P	92.45	105.45	92.45	105.45
267569_at	93.5	P	62.4	A	48.1	A	48.5	A	77.95	48.3	77.95	48.3
267570_at	110.7	P	127.8	P	115.5	P	101.1	P	119.25	108.3	119.25	108.3
267572_at	1053.5	P	812.4	P	1258.8	P	968.8	P	932.95	1113.8	932.95	1113.8
267573_at	175.4	P	212.2	P	239.7	P	213.7	P	193.8	226.7	193.8	226.7
267576_at	81.3	P	88.2	P	79.4	P	91.7	P	84.75	85.55	84.75	85.55
267577_at	526.7	P	614.6	P	755.8	P	591	P	570.65	673.4	570.65	673.4
267578_at	160.3	P	126.8	P	176.5	P	183.4	P	143.55	179.95	143.55	179.95
267580_at	91.4	P	59.9	M	50.1	P	52.8	A	75.65	51.45	75.65	51.45
267581_at	169.1	P	109.6	P	106.5	P	135.1	P	139.35	120.8	139.35	120.8
267583_at	562.5	P	565.7	P	508.7	P	522.5	P	564.1	515.6	564.1	515.6
267586_at	146.4	P	121.7	P	140.2	P	129.7	P	134.05	134.95	134.05	134.95
267588_at	1656.9	P	1327.7	P	1760.6	P	1326.9	P	1492.3	1543.75	1492.3	1543.75
267530_at	221.4	P	141.8	P	113.2	P	160.9	P	181.6	137.05	181.6	137.05
267532_at	211.5	P	220	P	243.5	P	223	P	215.75	233.25	215.75	233.25
267533_at	475.2	P	530.5	P	498.1	P	496.3	P	502.85	497.2	502.85	497.2
267534_at	455.9	P	272.9	P	527.5	P	407.6	P	364.4	467.55	364.4	467.55
267535_at	105.2	P	111.9	P	76.7	P	118.2	P	108.55	97.45	108.55	97.45
267536_at	746.2	P	642.8	P	643.7	P	622.2	P	694.5	632.95	694.5	632.95
267537_at	737.2	P	1015.9	P	793.5	P	941.1	P	876.55	867.3	876.55	867.3
267538_at	160.6	P	256	P	229.5	P	226.7	P	208.3	228.1	208.3	228.1
267539_at	519.6	P	599.5	P	421	P	530.9	P	559.55	475.95	559.55	475.95
267540_at	217.4	P	205.6	P	232.7	P	242.4	P	211.5	237.55	211.5	237.55
267543_at	839.6	P	888.7	P	929.8	P	926	P	864.15	927.9	864.15	927.9
267544_at	726.7	P	441.5	P	702.7	P	466.5	P	584.1	584.6	584.1	584.6
267545_at	147.5	P	127.3	A	119.9	P	86.3	P	137.4	103.1	137.4	103.1
267546_at	240.4	P	94.8	P	133.4	P	116.5	P	167.6	124.95	167.6	124.95
267547_at	52.2	P	74.9	P	55.7	P	85.4	P	63.55	70.55	63.55	70.55
267548_at	789.8	P	1172.7	P	1092.1	P	1025.2	P	981.25	1058.65	981.25	1058.65
267549_at	57.7	P	55.9	P	76.9	P	37.2	A	56.8	57.05	56.8	57.05
267550_at	692.4	P	913.4	P	688.7	P	1007.6	P	802.9	848.15	802.9	848.15
267553_s_at	593	P	519.1	P	645.4	P	616	P	556.05	630.7	556.05	630.7
267555_at	137.8	P	134.7	P	125.8	P	142.7	P	136.25	134.25	136.25	134.25
267556_at	588.1	P	544.1	P	629.3	P	476.5	P	566.1	552.9	566.1	552.9
267557_at	262	P	245.6	P	208.7	P	288.2	P	253.8	248.45	253.8	248.45
267558_at	1257.9	P	1367.9	P	1358.3	P	1268.4	P	1312.9	1313.35	1312.9	1313.35
267559_at	726.3	P	1601.8	P	904.7	P	1409.9	P	1164.05	1157.3	1164.05	1157.3
267561_at	256.8	P	241.6	P	150.9	P	211.3	P	249.2	181.1	249.2	181.1
267529_at	84.1	P	72.8	A	24	A	54.2	P	78.45	39.1	78.45	39.1
267498_at	173.5	P	161.4	P	91	P	173.5	P	167.45	132.25	167.45	132.25
267499_at	193.1	P	242.9	P	207.4	P	259.7	P	218	233.55	218	233.55
267500_s_at	291.4	P	225	P	236.5	P	186	P	258.2	211.25	258.2	211.25
267501_at	564.3	P	659.5	P	713.5	P	560.2	P	611.9	636.85	611.9	636.85
267503_at	56.5	A	92.9	P	59.8	A	56.6	A	74.7	58.2	74.7	58.2
267504_at	103	P	73.8	P	117.4	P	61.8	P	88.4	89.6	88.4	89.6
267505_at	110.3	P	66.9	A	83.5	P	98.6	P	88.6	91.05	88.6	91.05
267506_at	381.5	P	371	P	353.9	P	306.6	P	376.25	330.25	376.25	330.25
267507_at	585.1	P	420.3	P	549.8	P	480.3	P	502.7	515.05	502.7	515.05
267508_at	163.8	P	228.8	P	164.3	P	256.3	P	196.3	210.3	196.3	210.3
267509_at	156.1	P	168.5	P	181.5	P	192	P	162.3	186.75	162.3	186.75
267510_at	1073.7	P	990	P	1090.7	P	1145	P	1031.85	1117.85	1031.85	1117.85
267511_at	565.4	P	747.2	P	734.4	P	634.1	P	656.3	684.25	656.3	684.25
267512_at	134.6	P	135.3	P	170.4	P	179.2	P	134.95	174.8	134.95	174.8
267513_at	766.5	P	700.2	P	550.8	P	623.7	P	733.35	587.25	733.35	587.25
267514_at	104	A	116.8	P	121.9	P	102.2	M	110.4	112.05	110.4	112.05
267515_at	113.2	P	193.2	P	127.5	P	265.7	P	153.2	196.6	153.2	196.6
267516_at	1454.3	P	1094.2	P	1174	P	943.2	P	1274.25	1058.6	1274.25	1058.6
267517_at	2841.8	P	2023.4	P	2398.1	P	1825.7	P	2432.6	2111.9	2432.6	2111.9
267518_at	2017.7	P	2805.8	P	2489.1	P	3006.9	P	2411.75	2748	2411.75	2748
267519_at	281.2	P	253.2	P	226.6	P	265.1	P	267.2	245.85	267.2	245.85
267520_at	192.9	P	160.1	P	173.7	P	131.1	P	176.5	152.4	176.5	152.4
267521_at	14.2	A	76.2	P	46.3	P	52.4	P	45.2	49.35	45.2	49.35
267523_at	2575.3	P	3343.8	P	2466.5	P	2660.7	P	2959.55	2563.6	2959.55	2563.6
267524_at	1948.5	P	3131.6	P	1983.7	P	2560.4	P	2540.05	2272.05	2540.05	2272.05
267525_at	53.7	A	21.7	A	65.6	P	79.4	P	37.7	72.5	37.7	72.5
267526_at	5682.7	P	5128.5	P	5553.5	P	5587.1	P	5405.6	5570.3	5405.6	5570.3
267492_at	2081.8	P	1887.5	P	1754.3	P	1971.1	P	1984.65	1862.7	1984.65	1862.7
267493_at	75.3	P	146.8	P	113	P	140.6	P	111.05	126.8	111.05	126.8
267494_at	1821.1	P	1269.5	P	1455.5	P	1435.1	P	1545.3	1445.3	1545.3	1445.3
267496_at	4671.5	P	5029.3	P	4365.5	P	5275.6	P	4850.4	4820.55	4850.4	4820.55
267467_at	194.3	P	214.2	P	193.5	P	173.2	P	204.25	183.35	204.25	183.35
267468_at	475.6	P	598	P	586.6	P	511.2	P	536.8	548.9	536.8	548.9
267469_at	544.6	P	505.8	P	408.5	P	540.1	P	525.2	474.3	525.2	474.3
267470_at	18980.8	P	18508.9	P	19892.3	P	20261.6	P	18744.8	20076.9	18744.8	20077
267471_at	575.4	P	480.7	P	494.5	P	451.9	P	528.05	473.2	528.05	473.2
267472_at	377	P	321.2	P	486	P	438.5	P	349.1	462.25	349.1	462.25
267473_at	39.6	A	51.5	A	45.5	A	56.9	M	45.55	51.2	45.55	51.2
267474_at	187.8	P	93.2	P	198	P	124.7	P	140.5	161.35	140.5	161.35
267475_at	294.5	P	304.4	P	297.8	P	298	P	299.45	297.9	299.45	297.9
267477_at	2454	P	4109.3	P	2537.3	P	3827.5	P	3281.65	3182.4	3281.65	3182.4
267481_at	60	A	66.2	P	56.7	P	43	P	63.1	49.85	63.1	49.85
267482_s_at	36.2	P	57.4	P	53.4	P	44.7	P	46.8	49.05	46.8	49.05
267483_at	1530.1	P	1179.6	P	1711.9	P	1376.5	P	1354.85	1544.2	1354.85	1544.2
267484_at	3484.4	P	4061.8	P	4286.9	P	4032.6	P	3773.1	4159.75	3773.1	4159.75
267485_at	33.9	A	34.7	P	59.1	P	92.4	P	34.3	75.75	34.3	75.75
267486_at	2426.8	P	2526.2	P	2153	P	2235.4	P	2476.5	2194.2	2476.5	2194.2
267488_at	406.7	P	318.3	P	414.7	P	355.1	P	362.5	384.9	362.5	384.9
267489_s_at	682.4	P	594.2	P	642.3	P	703.7	P	638.3	673	638.3	673
267490_at	709.5	P	792.7	P	803.2	P	797.1	P	751.1	800.15	751.1	800.15
267465_at	43.4	P	55.1	P	49.5	P	68.8	M	49.25	59.15	49.25	59.15
267436_at	14227	P	7557.6	P	13855.7	P	8063.1	P	10892.3	10959.4	10892.3	10959.4
267442_at	401.3	P	385.1	P	501.8	P	435.1	P	393.2	468.45	393.2	468.45
267444_at	221.9	P	256.5	P	189.6	P	180.4	P	239.2	185	239.2	185
267446_s_at	490	P	386.1	P	426.5	P	398.7	P	438.05	412.6	438.05	412.6
267448_at	254.7	P	472.4	P	357.6	P	350.7	P	363.55	354.15	363.55	354.15
267451_at	466	P	867.9	P	526.6	P	646.5	P	666.95	586.55	666.95	586.55
267452_at	105.9	P	103.4	P	150.7	P	76	P	104.65	113.35	104.65	113.35
267453_at	104.6	P	33.2	A	28.8	A	45.3	A	68.9	37.05	68.9	37.05
267454_at	825.1	P	928.4	P	839.6	P	956.9	P	876.75	898.25	876.75	898.25
267455_at	65.2	P	35.8	M	54.7	P	92.9	P	50.5	73.8	50.5	73.8
267456_at	150	P	170.1	P	228.5	P	181.5	P	160.05	205	160.05	205
267459_at	162.1	P	160.6	P	202.2	P	146.6	P	161.35	174.4	161.35	174.4
267460_at	120.4	P	132.6	P	95.5	P	173.3	P	126.5	134.4	126.5	134.4
267461_at	8733.4	P	13698.7	P	10700.3	P	15159	P	11216	12929.6	11216	12929.6
267462_at	64.1	P	38.1	A	39.3	P	26.2	A	51.1	32.75	51.1	32.75
267463_at	720.8	P	467.5	P	802.3	P	598.1	P	594.15	700.2	594.15	700.2
267435_at	3617.9	P	2762.2	P	2785.4	P	2978.8	P	3190.05	2882.1	3190.05	2882.1
267405_at	643.4	P	567.3	P	517.8	P	497.9	P	605.35	507.85	605.35	507.85
267406_at	76.5	P	89.3	P	66.4	P	87.8	P	82.9	77.1	82.9	77.1
267411_at	194	P	289.6	P	298.4	P	369.1	P	241.8	333.75	241.8	333.75
267412_at	138.3	P	152.1	P	130.3	P	104.6	P	145.2	117.45	145.2	117.45
267413_at	68.2	A	20.7	A	98.7	P	111.5	P	44.45	105.1	44.45	105.1
267414_at	53.1	M	37.9	M	50.7	P	22	A	45.5	36.35	45.5	36.35
267415_at	355.9	P	302.2	P	316.5	P	374.9	P	329.05	345.7	329.05	345.7
267418_at	240.4	P	218	P	202.8	P	248.7	P	229.2	225.75	229.2	225.75
267419_at	421.8	P	360.4	P	529.1	P	461.6	P	391.1	495.35	391.1	495.35
267421_at	350.7	P	326.5	P	404.6	P	347.2	P	338.6	375.9	338.6	375.9
267422_at	1966	P	2011.7	P	1932.2	P	1901.7	P	1988.85	1916.95	1988.85	1916.95
267423_at	83.1	P	99	P	94.1	P	73.5	P	91.05	83.8	91.05	83.8
267425_at	182.7	P	146.1	P	182.6	P	162.5	P	164.4	172.55	164.4	172.55
267428_at	261.3	P	276.4	P	353.6	P	267	P	268.85	310.3	268.85	310.3
267430_at	1309.7	P	1198.1	P	1293	P	1151.9	P	1253.9	1222.45	1253.9	1222.45
267432_at	500.1	P	388.6	P	494	P	467	P	444.35	480.5	444.35	480.5
267433_at	239	P	337.3	P	239.1	P	274.1	P	288.15	256.6	288.15	256.6
267434_at	157.3	P	145.1	P	148.9	P	115.2	P	151.2	132.05	151.2	132.05
267400_at	2344.1	P	2255	P	2021.2	P	2196	P	2299.55	2108.6	2299.55	2108.6
267401_at	246.6	P	229.9	P	200	P	284.2	P	238.25	242.1	238.25	242.1
267402_at	101.8	P	95.5	P	74.7	P	59.2	P	98.65	66.95	98.65	66.95
267372_at	369	P	200.8	P	333.4	P	188.7	P	284.9	261.05	284.9	261.05
267373_at	432.2	P	623.7	P	593.1	P	563	P	527.95	578.05	527.95	578.05
267374_at	1272	P	1388.3	P	1688	P	1645.2	P	1330.15	1666.6	1330.15	1666.6
267375_at	959.4	P	875.4	P	790.2	P	892.6	P	917.4	841.4	917.4	841.4
267376_at	236.2	P	220.5	P	178	P	214	P	228.35	196	228.35	196
267377_at	1272.7	P	836.5	P	1148.9	P	1105.5	P	1054.6	1127.2	1054.6	1127.2
267378_at	389.8	P	277.4	P	328	P	299.3	P	333.6	313.65	333.6	313.65
267379_at	537.7	P	555.9	P	595.8	P	533.9	P	546.8	564.85	546.8	564.85
267380_at	470.2	P	470.9	P	515.4	P	480.2	P	470.55	497.8	470.55	497.8
267381_at	1370.6	P	1730.5	P	1329.2	P	1480.2	P	1550.55	1404.7	1550.55	1404.7
267382_at	181.7	P	128.2	P	196.6	P	172.3	P	154.95	184.45	154.95	184.45
267383_at	784.6	P	1156.7	P	954	P	1367.2	P	970.65	1160.6	970.65	1160.6
267384_at	13852.1	P	9424.3	P	11668.3	P	10787.2	P	11638.2	11227.8	11638.2	11227.8
267385_at	3878.2	P	2919.2	P	3607.8	P	2586.1	P	3398.7	3096.95	3398.7	3096.95
267386_at	18.7	A	90	A	53.1	M	82.7	P	54.35	67.9	54.35	67.9
267387_at	156.9	P	85.4	A	66	P	77.3	M	121.15	71.65	121.15	71.65
267388_at	272	P	233.8	P	362.7	P	360.3	P	252.9	361.5	252.9	361.5
267389_at	45.6	A	24.7	A	43.8	A	55.4	P	35.15	49.6	35.15	49.6
267391_at	836.7	P	581.1	P	842.8	P	614.3	P	708.9	728.55	708.9	728.55
267392_at	12342.3	P	11386.5	P	11015.6	P	11194.8	P	11864.4	11105.2	11864.4	11105.2
267393_at	1806.9	P	2120	P	1961.5	P	2276.6	P	1963.45	2119.05	1963.45	2119.05
267396_at	206.8	P	215.4	P	220.4	P	216.8	P	211.1	218.6	211.1	218.6
267397_at	88.6	P	54.8	P	38.4	A	50	P	71.7	44.2	71.7	44.2
267365_at	825.5	P	629.3	P	699.2	P	631.6	P	727.4	665.4	727.4	665.4
267366_at	2247.4	P	1564.6	P	2069.2	P	1619	P	1906	1844.1	1906	1844.1
267367_at	930.9	P	593.4	P	745.3	P	576.2	P	762.15	660.75	762.15	660.75
267368_at	7496.9	P	5791.7	P	7053.3	P	6251	P	6644.3	6652.15	6644.3	6652.15
267369_at	169.9	P	254.7	P	185.4	P	218.2	P	212.3	201.8	212.3	201.8
267370_at	608.2	P	935.4	P	882.7	P	1131.9	P	771.8	1007.3	771.8	1007.3
267371_at	35.1	A	48	P	74.9	P	48.4	P	41.55	61.65	41.55	61.65
267341_at	309.7	P	376.8	P	318.2	P	420.8	P	343.25	369.5	343.25	369.5
267342_at	545.5	P	668.6	P	743.2	P	677.1	P	607.05	710.15	607.05	710.15
267344_at	45	A	48.2	A	58.3	P	55.6	P	46.6	56.95	46.6	56.95
267346_at	474.7	P	475	P	476.1	P	411.3	P	474.85	443.7	474.85	443.7
267347_at	442.2	P	538.3	P	309.1	P	502.1	P	490.25	405.6	490.25	405.6
267348_at	1055.4	P	1984.6	P	2624.9	P	1894.7	P	1520	2259.8	1520	2259.8
267349_at	246.4	P	130	P	149.2	P	122.3	P	188.2	135.75	188.2	135.75
267351_at	65.7	P	85	P	98.9	P	93.9	P	75.35	96.4	75.35	96.4
267353_at	263	M	224.2	P	194.7	P	213	P	243.6	203.85	243.6	203.85
267354_at	66.1	A	45.1	A	57.6	P	62	A	55.6	59.8	55.6	59.8
267355_at	424	P	329.8	P	463.2	P	393.6	P	376.9	428.4	376.9	428.4
267356_at	171.1	P	165.1	P	147.5	P	256.1	P	168.1	201.8	168.1	201.8
267357_at	5039.5	P	6833.3	P	6387.2	P	5862	P	5936.4	6124.6	5936.4	6124.6
267358_at	553.2	P	291	P	392.1	P	322.5	P	422.1	357.3	422.1	357.3
267359_at	101.5	P	128.5	P	83.2	P	60.5	P	115	71.85	115	71.85
267360_at	1235.1	P	1267.6	P	1303.2	P	1181.5	P	1251.35	1242.35	1251.35	1242.35
267361_at	48.6	P	74.9	P	32.9	P	78.2	P	61.75	55.55	61.75	55.55
267362_at	109.4	P	136.9	P	139.4	P	71.2	P	123.15	105.3	123.15	105.3
267363_at	1509.7	P	1190.9	P	1367.3	P	1398.6	P	1350.3	1382.95	1350.3	1382.95
267364_at	1034.4	P	573	P	1009.2	P	516.1	P	803.7	762.65	803.7	762.65
267337_at	2296.7	P	1330.7	P	1596.4	P	1116.1	P	1813.7	1356.25	1813.7	1356.25
267338_at	1798.2	P	1241.5	P	1462.1	P	1506	P	1519.85	1484.05	1519.85	1484.05
267339_at	458.8	P	448.4	P	373	P	428.3	P	453.6	400.65	453.6	400.65
267340_at	2316.1	P	1962.6	P	1981	P	2214	P	2139.35	2097.5	2139.35	2097.5
267310_at	262.7	P	201	P	219.9	P	218.7	P	231.85	219.3	231.85	219.3
267312_at	945.3	P	839.6	P	879	P	849.1	P	892.45	864.05	892.45	864.05
267314_at	373.4	P	511.3	P	318.9	P	445.9	P	442.35	382.4	442.35	382.4
267315_at	263.9	P	216.3	P	284.4	P	263.9	P	240.1	274.15	240.1	274.15
267316_at	127.2	P	108.2	P	98.4	P	102.5	P	117.7	100.45	117.7	100.45
267318_at	970.9	P	659.3	P	775.3	P	838	P	815.1	806.65	815.1	806.65
267319_at	359.6	P	313.3	P	338.6	P	358.2	P	336.45	348.4	336.45	348.4
267323_at	520.9	P	354.5	P	414.9	P	428.5	P	437.7	421.7	437.7	421.7
267326_at	90.2	P	33.6	M	49.9	P	53.7	A	61.9	51.8	61.9	51.8
267330_at	602.5	P	664.8	P	553.7	P	607.1	P	633.65	580.4	633.65	580.4
267331_at	70	P	76.3	P	58.1	P	66.6	P	73.15	62.35	73.15	62.35
267333_at	192	P	195.7	P	242.9	P	209.8	P	193.85	226.35	193.85	226.35
267335_s_at	133.1	P	120.9	P	112.6	P	139.1	P	127	125.85	127	125.85
267336_at	587.8	P	486	P	597.4	P	463.5	P	536.9	530.45	536.9	530.45
267309_at	220.3	P	107.9	P	162.6	P	147	P	164.1	154.8	164.1	154.8
267278_at	214.7	P	230.9	P	310.9	P	328.7	P	222.8	319.8	222.8	319.8
267279_at	260.2	P	261.6	P	323.2	P	295.4	P	260.9	309.3	260.9	309.3
267280_at	570.4	P	603.6	P	543.8	P	552.8	P	587	548.3	587	548.3
267282_at	72.6	P	95	P	99.4	P	83	P	83.8	91.2	83.8	91.2
267287_at	17.8	A	42.4	P	40.4	P	80.2	P	30.1	60.3	30.1	60.3
267288_at	1591.5	P	1453.7	P	1748.8	P	1823.4	P	1522.6	1786.1	1522.6	1786.1
267289_at	175.5	P	192.3	P	174.7	P	181	P	183.9	177.85	183.9	177.85
267290_at	330.2	P	234.7	P	230.7	P	261.7	P	282.45	246.2	282.45	246.2
267291_at	154.7	P	157.3	P	159.5	P	151.3	P	156	155.4	156	155.4
267292_at	63.5	A	89.9	P	57.6	P	59.9	A	76.7	58.75	76.7	58.75
267293_at	12163.7	P	12152.6	P	13272.3	P	14345.6	P	12158.2	13809	12158.1	13809
267294_at	972.7	P	503.1	P	848.9	P	473.2	P	737.9	661.05	737.9	661.05
267297_at	669.3	P	509	P	545.6	P	479.6	P	589.15	512.6	589.15	512.6
267298_at	297	P	291.1	P	204	P	250.7	P	294.05	227.35	294.05	227.35
267299_at	170.3	P	122.7	P	121.9	P	104.6	P	146.5	113.25	146.5	113.25
267300_at	4082.9	P	4546.6	P	3947.5	P	4655.1	P	4314.75	4301.3	4314.75	4301.3
267301_at	2013	P	2323.2	P	2325	P	2178.1	P	2168.1	2251.55	2168.1	2251.55
267302_at	353.6	P	346.7	P	434.4	P	348	P	350.15	391.2	350.15	391.2
267304_at	114.5	P	95.5	P	67.9	P	83.4	P	105	75.65	105	75.65
267305_at	228.9	P	185.7	P	216.5	P	189	P	207.3	202.75	207.3	202.75
267306_at	1102.9	P	1068.7	P	1267.9	P	1049.6	P	1085.8	1158.75	1085.8	1158.75
267308_at	717.8	P	553.1	P	532.1	P	582.2	P	635.45	557.15	635.45	557.15
267274_at	141.4	P	150	P	214.1	P	168.1	P	145.7	191.1	145.7	191.1
267277_at	1353.7	P	1794.5	P	1804	P	1456.8	P	1574.1	1630.4	1574.1	1630.4
267246_at	1346.2	P	2157.2	P	1552.3	P	1936.3	P	1751.7	1744.3	1751.7	1744.3
267247_at	295.4	P	342.2	P	348.3	P	339.6	P	318.8	343.95	318.8	343.95
267248_at	136.6	P	119.1	P	90.1	P	87.6	P	127.85	88.85	127.85	88.85
267251_at	2413.1	P	3310.9	P	3197.5	P	2922	P	2862	3059.75	2862	3059.75
267254_at	225.2	P	235.5	P	219	P	201.5	P	230.35	210.25	230.35	210.25
267256_s_at	55.6	A	39.9	M	55.6	M	4.6	A	47.75	30.1	47.75	30.1
267257_at	409.8	P	377.9	P	394.1	P	395.3	P	393.85	394.7	393.85	394.7
267258_at	416.2	P	531.5	P	413.7	P	458.4	P	473.85	436.05	473.85	436.05
267259_at	5044.6	P	4763.2	P	5143.1	P	4324	P	4903.9	4733.55	4903.9	4733.55
267261_at	1501.7	P	1353.6	P	1706	P	1432.3	P	1427.65	1569.15	1427.65	1569.15
267262_at	883.7	P	1232.2	P	757.5	P	1117.7	P	1057.95	937.6	1057.95	937.6
267263_at	32.4	A	91.6	P	18.8	A	74.4	P	62	46.6	62	46.6
267264_at	152.8	P	96.8	P	147.9	P	118.4	P	124.8	133.15	124.8	133.15
267265_at	65.1	P	163.2	P	72.5	P	137.2	P	114.15	104.85	114.15	104.85
267266_at	1600	P	1035	P	1300.1	P	1109.8	P	1317.5	1204.95	1317.5	1204.95
267267_at	74.3	P	61.6	P	116.5	P	63.2	P	67.95	89.85	67.95	89.85
267268_at	713.6	P	912.4	P	735.5	P	761.1	P	813	748.3	813	748.3
267269_at	631.3	P	490.4	P	488.1	P	498.5	P	560.85	493.3	560.85	493.3
267239_at	2955	P	2571.8	P	2674.4	P	2686.4	P	2763.4	2680.4	2763.4	2680.4
267240_at	139.3	P	78.1	A	119.9	P	171.8	P	108.7	145.85	108.7	145.85
267219_at	141.5	P	98.5	P	122.5	P	107.8	P	120	115.15	120	115.15
267220_at	273.8	P	329.8	P	380.6	P	343.2	P	301.8	361.9	301.8	361.9
267221_at	93.5	P	132.8	P	87.3	P	101.1	P	113.15	94.2	113.15	94.2
267223_at	391.5	P	303.8	P	376.8	P	283	P	347.65	329.9	347.65	329.9
267226_at	1193.1	P	1789.4	P	1416.7	P	1368.1	P	1491.25	1392.4	1491.25	1392.4
267227_at	56.7	M	60.1	A	22.8	A	61.6	A	58.4	42.2	58.4	42.2
267229_s_at	317.2	P	605.1	P	355.9	P	754	P	461.15	554.95	461.15	554.95
267230_at	2952	P	5345.4	P	4399.3	P	5186.3	P	4148.7	4792.8	4148.7	4792.8
267233_s_at	5164.8	P	5214.5	P	5190.8	P	5284.9	P	5189.65	5237.85	5189.65	5237.85
267235_at	356.8	P	285.5	P	352.1	P	367	P	321.15	359.55	321.15	359.55
267236_at	4131	P	5342	P	5954.4	P	4448.9	P	4736.5	5201.65	4736.5	5201.65
267237_s_at	260.7	P	176.3	P	238.8	P	231.9	P	218.5	235.35	218.5	235.35
267238_at	638.8	P	855.1	P	493	P	612.5	P	746.95	552.75	746.95	552.75
267211_at	1455.4	P	1038.1	P	1127.6	P	1026.5	P	1246.75	1077.05	1246.75	1077.05
267212_at	5387.4	P	4286.7	P	4829.2	P	4438.4	P	4837.05	4633.8	4837.05	4633.8
267213_at	4095.7	P	3560	P	4063.2	P	4110.8	P	3827.85	4087	3827.85	4087
267214_at	2883.9	P	2663.7	P	2581.5	P	2700.4	P	2773.8	2640.95	2773.8	2640.95
267183_at	266.1	P	223.9	P	190.2	P	245	P	245	217.6	245	217.6
267184_at	190	P	176	P	179	P	188.9	P	183	183.95	183	183.95
267185_at	597.7	P	467.1	P	521.8	P	562.4	P	532.4	542.1	532.4	542.1
267186_at	225.4	P	204.5	P	235.9	P	243.4	P	214.95	239.65	214.95	239.65
267187_s_at	2162.6	P	1534.9	P	2209.3	P	1941.3	P	1848.75	2075.3	1848.75	2075.3
267188_at	1381.8	P	1128.8	P	1189.1	P	1080.5	P	1255.3	1134.8	1255.3	1134.8
267189_at	1596.7	P	1493.4	P	1305.9	P	1566.2	P	1545.05	1436.05	1545.05	1436.05
267194_s_at	191.9	P	184.6	P	226.8	P	210.2	P	188.25	218.5	188.25	218.5
267196_at	5706.6	P	6042.2	P	5899.7	P	5444.9	P	5874.4	5672.3	5874.4	5672.3
267199_at	1062	P	1449.7	P	1058.4	P	1404.9	P	1255.85	1231.65	1255.85	1231.65
267201_at	78.2	A	63.8	A	87.5	P	93.3	P	71	90.4	71	90.4
267202_s_at	266.9	P	460.1	P	297.8	P	441.1	P	363.5	369.45	363.5	369.45
267207_at	216.7	P	238.2	P	292.9	P	292.6	P	227.45	292.75	227.45	292.75
267208_at	1515.3	P	1195.8	P	1661.1	P	1516.5	P	1355.55	1588.8	1355.55	1588.8
267209_at	1410	P	1064.2	P	1472.7	P	1344.2	P	1237.1	1408.45	1237.1	1408.45
267210_at	126.7	A	90.6	P	113.5	P	152	P	108.65	132.75	108.65	132.75
267151_at	1788.3	P	1504.5	P	1995.6	P	1575.4	P	1646.4	1785.5	1646.4	1785.5
267152_at	971.9	P	834.9	P	868.7	P	760.6	P	903.4	814.65	903.4	814.65
267153_at	21712.8	P	22353	P	23480.9	P	22003.4	P	22032.9	22742.2	22032.9	22742.2
267154_at	18307.1	P	18998.4	P	20678.1	P	18936.4	P	18652.8	19807.2	18652.8	19807.2
267157_at	192.9	P	205.3	P	154.7	P	185.6	P	199.1	170.15	199.1	170.15
267158_at	126	P	93.3	P	112.9	P	85.8	P	109.65	99.35	109.65	99.35
267159_at	101.4	P	105.1	P	92.7	P	112.1	P	103.25	102.4	103.25	102.4
267161_at	204	P	291.3	P	262.3	P	261.2	P	247.65	261.75	247.65	261.75
267162_s_at	298.7	P	221.1	P	300	P	267.7	P	259.9	283.85	259.9	283.85
267163_at	425.1	P	495.9	P	314.6	P	447.7	P	460.5	381.15	460.5	381.15
267165_at	2801.8	P	984	P	1764.1	P	1084	P	1892.9	1424.05	1892.9	1424.05
267166_at	86.5	P	65.7	A	73.7	P	90.3	M	76.1	82	76.1	82
267168_at	165.5	M	187.8	P	121.8	P	213.2	P	176.65	167.5	176.65	167.5
267169_at	1248.1	P	1088.9	P	1335.5	P	1312.2	P	1168.5	1323.85	1168.5	1323.85
267170_at	203	P	158.1	P	245.7	P	120.1	P	180.55	182.9	180.55	182.9
267171_at	142	P	112.8	P	60.5	P	66.3	P	127.4	63.4	127.4	63.4
267172_at	2911	P	2145.9	P	2368.2	P	2107.2	P	2528.45	2237.7	2528.45	2237.7
267173_at	67.7	P	37.9	P	48.1	P	27.7	P	52.8	37.9	52.8	37.9
267174_at	454.6	P	306.9	P	390.8	P	358	P	380.75	374.4	380.75	374.4
267175_s_at	635.3	P	549.9	P	665.4	P	538.6	P	592.6	602	592.6	602
267178_at	4684.3	P	5846.4	P	5496.7	P	4605.3	P	5265.35	5051	5265.35	5051
267179_at	555.8	P	670	P	793.5	P	861	P	612.9	827.25	612.9	827.25
267180_at	587.2	P	615	P	521.6	P	507.9	P	601.1	514.75	601.1	514.75
267181_at	1912.7	P	1932.4	P	2066.3	P	2048.6	P	1922.55	2057.45	1922.55	2057.45
267126_s_at	756.1	P	829.6	P	997.8	P	967.6	P	792.85	982.7	792.85	982.7
267127_at	183.9	P	170.4	P	201.3	P	195.8	P	177.15	198.55	177.15	198.55
267128_at	222.3	P	183.4	P	214.5	P	147.1	P	202.85	180.8	202.85	180.8
267129_at	150.5	A	152.2	P	103.5	P	132	P	151.35	117.75	151.35	117.75
267130_at	324.4	P	401.5	P	394.2	P	373.6	P	362.95	383.9	362.95	383.9
267132_at	529.1	P	574.1	P	455.4	P	509.8	P	551.6	482.6	551.6	482.6
267134_at	1405.9	P	2479.9	P	1601	P	2375.1	P	1942.9	1988.05	1942.9	1988.05
267135_at	51.2	P	106.7	P	84.7	P	149.3	P	78.95	117	78.95	117
267136_at	373.9	P	442.4	P	405.7	P	483.7	P	408.15	444.7	408.15	444.7
267138_s_at	850	P	878	P	608	P	649.1	P	864	628.55	864	628.55
267140_at	267.3	P	459.7	P	328.8	P	516.1	P	363.5	422.45	363.5	422.45
267142_at	2060.7	P	2688	P	2561.5	P	2587	P	2374.35	2574.25	2374.35	2574.25
267144_at	109.6	P	83.1	P	100.9	P	66.1	P	96.35	83.5	96.35	83.5
267145_at	669.8	P	507.9	P	561.8	P	569.6	P	588.85	565.7	588.85	565.7
267147_at	171.3	P	741.9	P	560.2	P	950.1	P	456.6	755.15	456.6	755.15
267088_at	1990	P	1525.3	P	1531.6	P	1573.7	P	1757.65	1552.65	1757.65	1552.65
267090_at	913.6	P	591.1	P	836.5	P	730.9	P	752.35	783.7	752.35	783.7
267091_at	120.2	P	91.2	A	81.6	P	70.9	A	105.7	76.25	105.7	76.25
267092_at	292.1	P	228	P	238.7	P	221.7	P	260.05	230.2	260.05	230.2
267093_at	884.9	P	635.9	P	712	P	547.4	P	760.4	629.7	760.4	629.7
267094_at	66.4	M	68.2	P	70.4	P	48.9	P	67.3	59.65	67.3	59.65
267095_at	581.8	P	613.2	P	616.3	P	479.2	P	597.5	547.75	597.5	547.75
267096_at	136.7	P	80.2	P	94.5	P	124.1	P	108.45	109.3	108.45	109.3
267099_at	172.9	P	136.2	P	128.9	P	135.1	P	154.55	132	154.55	132
267102_at	332.3	P	356.1	P	283.1	P	333.5	P	344.2	308.3	344.2	308.3
267103_at	655	P	793.4	P	790.3	P	732.7	P	724.2	761.5	724.2	761.5
267104_at	12943.9	P	16261	P	14239.2	P	17057.7	P	14602.5	15648.5	14602.5	15648.5
267106_s_at	1594.4	P	1701	P	1777.6	P	1414.1	P	1647.7	1595.85	1647.7	1595.85
267110_at	14.1	A	68.6	P	35.8	P	60.3	P	41.35	48.05	41.35	48.05
267112_at	2202.1	P	2980.9	P	3198.1	P	2591.1	P	2591.5	2894.6	2591.5	2894.6
267113_at	276.1	P	233.8	P	155.7	P	201.3	P	254.95	178.5	254.95	178.5
267114_at	928.2	P	826.9	P	912.3	P	843.8	P	877.55	878.05	877.55	878.05
267115_s_at	335.2	P	315.6	P	586.9	P	452.8	P	325.4	519.85	325.4	519.85
267116_at	88.4	P	45.6	P	106.2	P	65.7	P	67	85.95	67	85.95
267118_at	73.9	P	56.6	P	80	P	44.5	A	65.25	62.25	65.25	62.25
267085_at	36.8	A	45	A	29	A	53.5	M	40.9	41.25	40.9	41.25
267087_at	147.4	P	201	P	140.6	P	181.2	P	174.2	160.9	174.2	160.9
267057_at	146.2	P	107.1	P	148.2	P	124.5	P	126.65	136.35	126.65	136.35
267059_at	1947.9	P	1539	P	1651.1	P	1710.7	P	1743.45	1680.9	1743.45	1680.9
267060_at	522	P	277.4	P	337	P	326.1	P	399.7	331.55	399.7	331.55
267061_at	400.6	P	518.6	P	551.6	P	453.3	P	459.6	502.45	459.6	502.45
267062_at	546.3	P	672.8	P	710.1	P	682.3	P	609.55	696.2	609.55	696.2
267063_at	227.6	P	213.2	P	234.1	P	215.4	P	220.4	224.75	220.4	224.75
267064_at	3715.1	P	3433.4	P	3934.5	P	3932.3	P	3574.25	3933.4	3574.25	3933.4
267065_at	46.7	A	54.6	P	47.5	P	37.8	P	50.65	42.65	50.65	42.65
267066_at	254.6	P	131.4	P	151.6	P	145.6	P	193	148.6	193	148.6
267067_at	193.9	P	96.9	A	122.7	A	118.8	P	145.4	120.75	145.4	120.75
267068_at	149.2	P	121.9	P	140	P	152.3	P	135.55	146.15	135.55	146.15
267069_at	703.9	P	580.4	P	821.8	P	753.4	P	642.15	787.6	642.15	787.6
267070_at	185.7	A	130.6	A	171.6	M	103.2	A	158.15	137.4	158.15	137.4
267071_at	310.8	P	154.5	P	220	P	218.9	P	232.65	219.45	232.65	219.45
267072_at	246.7	P	277.1	P	247	P	214.5	P	261.9	230.75	261.9	230.75
267073_at	1061.9	P	897.4	P	779.7	P	796.3	P	979.65	788	979.65	788
267075_at	68.8	A	90.6	A	94.5	P	81	P	79.7	87.75	79.7	87.75
267076_at	2694.3	P	1678.7	P	2602.4	P	2192.1	P	2186.5	2397.25	2186.5	2397.25
267077_at	299.5	P	238.4	P	264.9	P	346.5	P	268.95	305.7	268.95	305.7
267078_at	63.2	A	70.5	P	48.8	P	42.9	P	66.85	45.85	66.85	45.85
267079_at	110.1	A	100.6	P	79.4	P	93.8	P	105.35	86.6	105.35	86.6
267080_at	141.7	P	148	P	115.2	P	188.2	P	144.85	151.7	144.85	151.7
267081_at	124.7	P	95.7	P	86.7	P	84.6	P	110.2	85.65	110.2	85.65
267082_at	302.6	P	327.8	P	199.8	P	222.7	P	315.2	211.25	315.2	211.25
267083_at	13727.6	P	21367.8	P	18725.2	P	18517.7	P	17547.7	18621.5	17547.7	18621.5
267084_at	364.3	P	231.6	P	358.1	P	372.4	P	297.95	365.25	297.95	365.25
267050_at	187.4	P	180.8	P	164.2	P	164.5	P	184.1	164.35	184.1	164.35
267052_at	461	P	655.2	P	425.2	P	596.4	P	558.1	510.8	558.1	510.8
267053_s_at	950.7	P	793.2	P	1021.4	P	856.6	P	871.95	939	871.95	939
267054_at	116.8	P	115.9	P	68.3	P	128.9	P	116.35	98.6	116.35	98.6
267055_at	1328.5	P	1073.3	P	1587.7	P	1269.8	P	1200.9	1428.75	1200.9	1428.75
267026_at	38.6	A	91.3	P	47.4	A	79.6	P	64.95	63.5	64.95	63.5
267027_at	331.4	P	210	P	228.7	P	193.4	P	270.7	211.05	270.7	211.05
267028_at	5333.6	P	6627.4	P	5992.2	P	5992.6	P	5980.5	5992.4	5980.5	5992.4
267029_at	95.2	P	105.9	P	74.7	P	53.9	P	100.55	64.3	100.55	64.3
267030_at	559	P	501.9	P	557.4	P	528.2	P	530.45	542.8	530.45	542.8
267031_at	59.9	M	48.7	P	27.9	M	69	P	54.3	48.45	54.3	48.45
267032_at	59.5	P	140.3	P	102.8	P	127.4	P	99.9	115.1	99.9	115.1
267033_at	655.3	P	631.8	P	681.8	P	533.6	P	643.55	607.7	643.55	607.7
267034_at	5039.3	P	3752.4	P	4851.2	P	4401.1	P	4395.85	4626.15	4395.85	4626.15
267035_at	755.3	P	919.3	P	691.9	P	762.3	P	837.3	727.1	837.3	727.1
267036_at	107.5	P	209.1	P	131	P	156.2	P	158.3	143.6	158.3	143.6
267038_at	60.7	P	16.7	A	37	P	45.7	P	38.7	41.35	38.7	41.35
267040_at	607.2	P	476.4	P	697.2	P	718.3	P	541.8	707.75	541.8	707.75
267044_at	109.4	P	67.6	P	153.8	P	137.3	P	88.5	145.55	88.5	145.55
267045_at	88	P	371.6	P	201.4	P	187	P	229.8	194.2	229.8	194.2
267048_at	32.4	A	89	P	53.4	A	87.5	P	60.7	70.45	60.7	70.45
267023_at	4612.7	P	4805.2	P	5408	P	4883.7	P	4708.95	5145.85	4708.95	5145.85
267024_s_at	173.4	P	1629.1	P	140.9	P	1033.4	P	901.25	587.15	901.25	587.15
266995_at	1837.6	P	3581.7	P	2390.9	P	2527.7	P	2709.65	2459.3	2709.65	2459.3
266996_at	86.4	P	68.5	P	86.5	P	73.7	P	77.45	80.1	77.45	80.1
266997_at	207.6	P	134.7	P	239.8	P	168.6	P	171.15	204.2	171.15	204.2
266999_at	101.1	M	77.9	A	63.3	A	23.1	A	89.5	43.2	89.5	43.2
267000_at	294.5	P	333.3	P	298	P	322.2	P	313.9	310.1	313.9	310.1
267001_at	346.1	P	337	P	356	P	316.9	P	341.55	336.45	341.55	336.45
267002_s_at	15594.1	P	13953.9	P	15467.8	P	13450.9	P	14774	14459.3	14774	14459.4
267003_at	105.1	P	65.5	P	109.8	P	74.6	P	85.3	92.2	85.3	92.2
267004_at	257.1	P	143.8	P	232.9	P	178.1	P	200.45	205.5	200.45	205.5
267005_at	544.6	P	384.5	P	495.9	P	390.5	P	464.55	443.2	464.55	443.2
267006_at	80.9	A	92.7	P	74.9	P	87.4	A	86.8	81.15	86.8	81.15
267007_at	8692	P	6426.9	P	7953.2	P	7399.6	P	7559.45	7676.4	7559.45	7676.4
267008_at	714.9	P	500.3	P	676.2	P	484.6	P	607.6	580.4	607.6	580.4
267009_at	234	P	253.4	P	245.2	P	292.2	P	243.7	268.7	243.7	268.7
267012_at	138.7	P	77	A	118.3	P	93.5	A	107.85	105.9	107.85	105.9
267014_at	442.8	P	397.2	P	379.9	P	350.9	P	420	365.4	420	365.4
267015_at	480.1	P	582.3	P	502	P	548.8	P	531.2	525.4	531.2	525.4
267016_at	36.3	A	76.3	P	36.8	A	44.3	P	56.3	40.55	56.3	40.55
267017_at	97.2	P	82.9	P	80.3	P	101.8	P	90.05	91.05	90.05	91.05
267018_at	279.8	P	185	P	183.2	P	221.2	P	232.4	202.2	232.4	202.2
267019_at	157.7	P	181.7	P	233.2	P	192	P	169.7	212.6	169.7	212.6
266988_at	286.3	P	309.1	P	318.8	P	307.5	P	297.7	313.15	297.7	313.15
266990_at	266.6	P	266.8	P	229.6	P	230.2	P	266.7	229.9	266.7	229.9
266991_at	634.8	P	415.7	P	465.4	P	365.9	P	525.25	415.65	525.25	415.65
266992_at	8932	P	7459.4	P	8641.2	P	8403.3	P	8195.7	8522.25	8195.7	8522.25
266993_at	11039	P	9629.8	P	11948.3	P	12713.3	P	10334.4	12330.8	10334.4	12330.8
266962_at	189.5	P	121.9	P	141.6	P	159.5	P	155.7	150.55	155.7	150.55
266963_at	918.5	P	1256.5	P	884.2	P	1162.2	P	1087.5	1023.2	1087.5	1023.2
266964_at	639.7	P	628.6	P	691.1	P	572.1	P	634.15	631.6	634.15	631.6
266965_at	59.8	P	19.6	A	71.2	P	57.1	A	39.7	64.15	39.7	64.15
266966_at	54.3	P	26.3	A	34.8	P	39.8	P	40.3	37.3	40.3	37.3
266967_at	9958.3	P	9325.8	P	10221.4	P	9529.4	P	9642.05	9875.4	9642.05	9875.4
266968_at	381.8	P	368.4	P	343.8	P	393.1	P	375.1	368.45	375.1	368.45
266969_at	90.2	P	39	A	56.3	P	29.4	A	64.6	42.85	64.6	42.85
266971_at	234	P	247.2	P	173.4	P	272.6	P	240.6	223	240.6	223
266975_at	2315.4	P	1784.4	P	2454.8	P	2398.6	P	2049.9	2426.7	2049.9	2426.7
266976_at	168.5	P	172.9	P	281.5	P	244.6	P	170.7	263.05	170.7	263.05
266977_at	664	P	647.1	P	859	P	777.8	P	655.55	818.4	655.55	818.4
266978_at	68.6	P	81.9	P	57.6	P	57.5	P	75.25	57.55	75.25	57.55
266979_at	337.6	P	278.6	P	251.1	P	320.1	P	308.1	285.6	308.1	285.6
266980_at	2044.7	P	1496.2	P	2036.1	P	1660.1	P	1770.45	1848.1	1770.45	1848.1
266981_at	4757.8	P	3094.3	P	3379.6	P	3471.3	P	3926.05	3425.45	3926.05	3425.45
266982_at	147.2	P	118.9	P	179.1	P	159.7	P	133.05	169.4	133.05	169.4
266983_at	3906.7	P	6966.7	P	5420	P	6460.2	P	5436.7	5940.1	5436.7	5940.1
266984_at	2502.9	P	4585.1	P	2970.1	P	4013.9	P	3544	3492	3544	3492
266985_at	513.5	P	800.9	P	594.8	P	729.7	P	657.2	662.25	657.2	662.25
266986_at	325.9	P	373.5	P	307.8	P	341.3	P	349.7	324.55	349.7	324.55
266959_at	144.8	P	96.7	P	128.8	P	135.1	P	120.75	131.95	120.75	131.95
266934_at	113.7	P	103.8	P	98.1	P	122	P	108.75	110.05	108.75	110.05
266935_at	198.5	A	272.9	A	219.8	P	244.5	A	235.7	232.15	235.7	232.15
266938_at	1993.2	P	1457.8	P	1788	P	1335.1	P	1725.5	1561.55	1725.5	1561.55
266939_at	13449.4	P	10944	P	13311.7	P	12697.3	P	12196.7	13004.5	12196.7	13004.5
266941_at	121.7	P	84.5	P	147.9	P	79.8	P	103.1	113.85	103.1	113.85
266942_at	212.8	P	189.9	P	195	P	210.3	P	201.35	202.65	201.35	202.65
266943_at	33.8	A	53.9	A	28.5	A	57.5	P	43.85	43	43.85	43
266944_at	89.8	P	94.5	P	46.5	A	75.4	P	92.15	60.95	92.15	60.95
266948_at	139.1	P	110.3	P	112.9	P	118.9	P	124.7	115.9	124.7	115.9
266949_s_at	831.8	P	963.7	P	1136.2	P	1034.9	P	897.75	1085.55	897.75	1085.55
266950_at	336.3	P	204.6	P	303.1	P	255.5	P	270.45	279.3	270.45	279.3
266951_at	124.6	P	112.9	P	104.1	P	119.5	P	118.75	111.8	118.75	111.8
266955_at	655.1	P	696.6	P	765.1	P	674.2	P	675.85	719.65	675.85	719.65
266956_at	192	P	236.5	P	200.5	P	199.4	P	214.25	199.95	214.25	199.95
266957_at	477.9	P	305.9	P	332.4	P	280.1	P	391.9	306.25	391.9	306.25
266958_at	801	P	812.2	P	918.4	P	751.6	P	806.6	835	806.6	835
266899_at	212.2	P	176.6	P	147.6	P	183.7	P	194.4	165.65	194.4	165.65
266901_at	72.2	P	285.2	P	169.2	P	228.7	P	178.7	198.95	178.7	198.95
266903_at	97.1	P	82.9	P	107.8	P	111.9	P	90	109.85	90	109.85
266904_at	1902.2	P	1474.6	P	1707.3	P	1848.3	P	1688.4	1777.8	1688.4	1777.8
266905_at	379.5	P	293.5	P	285.5	P	298.3	P	336.5	291.9	336.5	291.9
266906_at	1148.1	P	852	P	1298	P	967.7	P	1000.05	1132.85	1000.05	1132.85
266908_at	178.6	P	197.4	P	177	P	193.5	P	188	185.25	188	185.25
266909_at	166.5	P	163.5	P	148.6	P	184.3	P	165	166.45	165	166.45
266910_at	502.8	P	600.5	P	468	P	625.8	P	551.65	546.9	551.65	546.9
266911_at	423.9	P	535.6	P	429.5	P	528.1	P	479.75	478.8	479.75	478.8
266914_at	105	P	90.9	P	110	P	97.4	P	97.95	103.7	97.95	103.7
266916_at	198.4	P	98.3	P	198.1	P	147.2	P	148.35	172.65	148.35	172.65
266917_at	107.7	P	111.7	P	110.4	P	70.6	P	109.7	90.5	109.7	90.5
266920_at	102.8	A	89.8	P	109	P	103.9	A	96.3	106.45	96.3	106.45
266921_at	179	M	187.1	P	187.3	P	164	P	183.05	175.65	183.05	175.65
266922_s_at	217.9	P	451.8	P	335.3	P	393.6	P	334.85	364.45	334.85	364.45
266923_at	1332.8	P	1806.1	P	1570.6	P	1907.7	P	1569.45	1739.15	1569.45	1739.15
266924_at	303	P	171.2	P	184.7	P	199.9	P	237.1	192.3	237.1	192.3
266925_at	2208.8	P	2182.2	P	1678.7	P	1892.6	P	2195.5	1785.65	2195.5	1785.65
266926_at	245.5	P	174.7	P	165.7	P	246.3	P	210.1	206	210.1	206
266927_at	2749.7	P	2439	P	2293.1	P	2031.2	P	2594.35	2162.15	2594.35	2162.15
266928_at	2795.3	P	2456.1	P	3533.9	P	2296.9	P	2625.7	2915.4	2625.7	2915.4
266929_at	252.1	P	161.4	P	213.8	P	178.3	P	206.75	196.05	206.75	196.05
266896_at	775.4	P	673.4	P	700.2	P	633.4	P	724.4	666.8	724.4	666.8
266897_at	833.2	P	911.2	P	743.8	P	776.8	P	872.2	760.3	872.2	760.3
266898_at	830.7	P	693.8	P	686.9	P	658.2	P	762.25	672.55	762.25	672.55
266867_at	313.5	P	299.3	P	258.3	P	285	P	306.4	271.65	306.4	271.65
266869_at	421	P	429.7	P	379	P	446	P	425.35	412.5	425.35	412.5
266870_at	73.1	A	88.5	P	53.2	P	73.3	P	80.8	63.25	80.8	63.25
266871_at	352.2	P	304.3	P	282.2	P	267.8	P	328.25	275	328.25	275
266872_at	117.2	P	215.3	P	142.4	P	202.4	P	166.25	172.4	166.25	172.4
266874_at	459.8	P	331.9	P	430.3	P	379.1	P	395.85	404.7	395.85	404.7
266876_at	437.3	P	376.2	P	345.7	P	337.9	P	406.75	341.8	406.75	341.8
266878_at	50.1	P	11	A	39.8	M	48.2	P	30.55	44	30.55	44
266880_at	595.9	P	655.2	P	579.7	P	748.2	P	625.55	663.95	625.55	663.95
266881_at	415.1	P	352.3	P	453.5	P	339.9	P	383.7	396.7	383.7	396.7
266882_at	1677.5	P	1388.7	P	1406.7	P	1266.9	P	1533.1	1336.8	1533.1	1336.8
266884_at	20902.9	P	24501.1	P	23627.9	P	24150.6	P	22702	23889.2	22702	23889.2
266885_at	1658.9	P	1730.4	P	1933.7	P	1843.2	P	1694.65	1888.45	1694.65	1888.45
266887_at	1738.8	P	1785.5	P	1875.9	P	1395.4	P	1762.15	1635.65	1762.15	1635.65
266888_s_at	322.3	P	368.3	P	382.1	P	355.3	P	345.3	368.7	345.3	368.7
266889_at	567	P	359.8	P	434.4	P	464.5	P	463.4	449.45	463.4	449.45
266890_at	2130	P	1806.4	P	2227.4	P	2067.8	P	1968.2	2147.6	1968.2	2147.6
266892_at	3011.3	P	2393.4	P	2637.2	P	2283.7	P	2702.35	2460.45	2702.35	2460.45
266893_at	301.8	P	324	P	350.3	P	293.5	P	312.9	321.9	312.9	321.9
266895_at	110.3	A	114.7	P	86.6	A	108.8	P	112.5	97.7	112.5	97.7
266836_at	13.9	A	85.8	P	64	A	65	P	49.85	64.5	49.85	64.5
266838_at	189.6	P	175.1	P	155.5	P	185.7	P	182.35	170.6	182.35	170.6
266839_at	583.6	P	627.9	P	559.8	P	616	P	605.75	587.9	605.75	587.9
266841_at	8.9	A	214.8	P	43.5	A	256.7	P	111.85	150.1	111.85	150.1
266842_at	717.7	P	641.3	P	682.8	P	584.9	P	679.5	633.85	679.5	633.85
266845_at	135	P	96	M	92.7	P	93.5	P	115.5	93.1	115.5	93.1
266846_at	1006.2	P	808.8	P	840.3	P	817.9	P	907.5	829.1	907.5	829.1
266847_at	620.3	P	507.1	P	520.3	P	520.8	P	563.7	520.55	563.7	520.55
266848_at	426.4	P	498.4	P	421.9	P	495.1	P	462.4	458.5	462.4	458.5
266849_at	377.2	P	406.2	P	375.1	P	315.5	P	391.7	345.3	391.7	345.3
266851_at	260	P	207.2	P	222.3	P	147.5	P	233.6	184.9	233.6	184.9
266852_at	125.8	P	62	P	134.8	P	52.5	P	93.9	93.65	93.9	93.65
266855_at	638.2	P	642.1	P	477.1	P	636.4	P	640.15	556.75	640.15	556.75
266856_at	364.7	P	338	P	328.1	P	287.5	P	351.35	307.8	351.35	307.8
266857_at	1263.7	P	1217.1	P	1419.5	P	1014.9	P	1240.4	1217.2	1240.4	1217.2
266858_at	365.7	P	444.4	P	429.6	P	311.6	P	405.05	370.6	405.05	370.6
266860_at	135.2	P	145	A	119	P	102.7	A	140.1	110.85	140.1	110.85
266861_at	643.8	P	449.2	P	605.5	P	465.2	P	546.5	535.35	546.5	535.35
266863_at	376.4	P	218.9	P	311.2	P	254.9	P	297.65	283.05	297.65	283.05
266864_at	1134.2	P	1065.8	P	1058	P	1030.1	P	1100	1044.05	1100	1044.05
266865_at	1167.3	P	505.9	P	709.8	P	738.8	P	836.6	724.3	836.6	724.3
266832_at	326.2	P	452.4	P	650.1	P	501.2	P	389.3	575.65	389.3	575.65
266834_s_at	297.7	P	362.6	P	377.1	P	476.4	P	330.15	426.75	330.15	426.75
266835_at	1328.1	P	1347.6	P	1270.9	P	1270	P	1337.85	1270.45	1337.85	1270.45
266804_at	1327.5	P	1270.1	P	1666.2	P	1419.2	P	1298.8	1542.7	1298.8	1542.7
266805_at	344.9	P	489.1	P	393.5	P	383	P	417	388.25	417	388.25
266806_at	506.9	P	491.8	P	481.4	P	441	P	499.35	461.2	499.35	461.2
266807_at	66.7	P	50.5	P	37.3	A	73.5	P	58.6	55.4	58.6	55.4
266808_at	2625.9	P	2052	P	2909.9	P	2538.2	P	2338.95	2724.05	2338.95	2724.05
266809_at	125.5	P	209.2	P	196.2	P	223.4	P	167.35	209.8	167.35	209.8
266811_at	80.1	A	86.1	P	82.7	P	99.3	P	83.1	91	83.1	91
266813_at	527.7	P	464.7	P	513.7	P	464.3	P	496.2	489	496.2	489
266815_at	198.6	P	222.3	P	237.1	P	215.4	P	210.45	226.25	210.45	226.25
266816_at	1137.2	P	1678.3	P	1406.6	P	1689.7	P	1407.75	1548.15	1407.75	1548.15
266817_at	95.1	P	64.8	P	61	P	83.2	P	79.95	72.1	79.95	72.1
266818_at	220.6	P	225.3	P	235.1	P	289.9	P	222.95	262.5	222.95	262.5
266819_at	1416.1	P	1356.9	P	1431	P	1311.7	P	1386.5	1371.35	1386.5	1371.35
266821_at	53.6	A	137.5	P	92.6	P	177.3	P	95.55	134.95	95.55	134.95
266822_at	1114.6	P	641.3	P	910.3	P	838.8	P	877.95	874.55	877.95	874.55
266824_at	88.6	P	158.2	P	113.3	P	124.3	P	123.4	118.8	123.4	118.8
266825_at	274.3	P	142.4	P	259.6	P	132.7	P	208.35	196.15	208.35	196.15
266826_at	142.1	P	140.7	P	148.7	P	180.2	P	141.4	164.45	141.4	164.45
266831_at	69.9	P	63.5	A	50.3	P	45	A	66.7	47.65	66.7	47.65
266797_at	127.3	P	84.6	P	70.2	P	85.2	P	105.95	77.7	105.95	77.7
266798_at	70.5	P	82.5	P	98	P	103	P	76.5	100.5	76.5	100.5
266799_at	1627.4	P	1352.8	P	1334.5	P	1369.7	P	1490.1	1352.1	1490.1	1352.1
266800_at	4083.6	P	3697.5	P	4428.6	P	3723.7	P	3890.55	4076.15	3890.55	4076.15
266801_at	156.6	P	112.8	P	146.9	P	130.6	P	134.7	138.75	134.7	138.75
266802_at	90.8	P	127.3	P	124.4	P	117.3	P	109.05	120.85	109.05	120.85
266803_at	1367.5	P	641.5	P	1173.2	P	766.3	P	1004.5	969.75	1004.5	969.75
266774_at	142.6	P	113	A	133.2	P	121.3	P	127.8	127.25	127.8	127.25
266775_at	223.9	P	298.2	P	238.7	P	245.3	P	261.05	242	261.05	242
266776_at	152.2	P	160.6	P	191	P	146	P	156.4	168.5	156.4	168.5
266777_at	867	P	933.1	P	937.5	P	893.1	P	900.05	915.3	900.05	915.3
266779_at	122.1	P	63.9	A	124.2	P	107.2	P	93	115.7	93	115.7
266780_at	190.8	P	157	P	198.5	P	187.3	P	173.9	192.9	173.9	192.9
266781_at	459.5	P	298.1	P	271.3	P	302.9	P	378.8	287.1	378.8	287.1
266782_at	406	P	175.6	P	397.1	P	253.1	P	290.8	325.1	290.8	325.1
266784_at	208.1	P	167.5	P	221.9	P	210.4	P	187.8	216.15	187.8	216.15
266785_at	109.6	P	72.3	P	78	P	96.6	P	90.95	87.3	90.95	87.3
266789_at	2001.4	P	1710.4	P	1904.5	P	2199.9	P	1855.9	2052.2	1855.9	2052.2
266790_at	266.4	P	124.2	P	166.5	P	147	P	195.3	156.75	195.3	156.75
266791_at	1138.5	P	937.8	P	1067.4	P	1090.9	P	1038.15	1079.15	1038.15	1079.15
266792_at	1001.7	P	1189.8	P	1025	P	1061.9	P	1095.75	1043.45	1095.75	1043.45
266795_at	170.3	P	205.7	P	159.3	P	176.2	P	188	167.75	188	167.75
266796_at	148.4	P	131.2	P	147	P	157	P	139.8	152	139.8	152
266770_at	136.6	P	89.2	P	111.3	P	76.1	P	112.9	93.7	112.9	93.7
266771_s_at	73.9	P	118.1	P	100.2	P	81.5	P	96	90.85	96	90.85
266742_at	143.5	P	108.4	P	88.1	P	121.4	P	125.95	104.75	125.95	104.75
266744_at	664.3	P	657.5	P	716.3	P	669.9	P	660.9	693.1	660.9	693.1
266745_at	120	P	139.8	P	123.9	P	143	P	129.9	133.45	129.9	133.45
266746_s_at	15864.7	P	20720.5	P	20849.5	P	20123.4	P	18292.6	20486.5	18292.6	20486.5
266747_at	675.9	P	1193.8	P	1012.9	P	1184.5	P	934.85	1098.7	934.85	1098.7
266748_at	427.9	P	297.2	P	394.8	P	438.6	P	362.55	416.7	362.55	416.7
266749_at	531	P	673	P	756.3	P	654.9	P	602	705.6	602	705.6
266752_at	494.9	P	568.6	P	634.8	P	818.1	P	531.75	726.45	531.75	726.45
266758_at	193.8	P	147.3	P	251.5	P	178.1	P	170.55	214.8	170.55	214.8
266761_at	869.7	P	601.4	P	669.9	P	570.9	P	735.55	620.4	735.55	620.4
266763_at	888.6	P	757.4	P	878	P	855.5	P	823	866.75	823	866.75
266766_at	55.4	P	41.1	A	52.9	P	55.2	A	48.25	54.05	48.25	54.05
266767_at	365.4	P	397	P	349.7	P	467.7	P	381.2	408.7	381.2	408.7
266768_s_at	7712.6	P	6639.7	P	7190	P	6718.8	P	7176.15	6954.4	7176.15	6954.4
266734_at	443.4	P	693.4	P	518.6	P	774.4	P	568.4	646.5	568.4	646.5
266735_at	498.2	P	420.1	P	555.7	P	474.7	P	459.15	515.2	459.15	515.2
266737_at	594.8	P	282.7	P	452.6	P	335	P	438.75	393.8	438.75	393.8
266738_at	105.2	P	79.8	P	105	P	86.4	P	92.5	95.7	92.5	95.7
266711_at	180.4	P	485.1	P	169.5	P	351.4	P	332.75	260.45	332.75	260.45
266712_at	1743.1	P	2172.7	P	1892.3	P	2419.7	P	1957.9	2156	1957.9	2156
266715_at	54.3	P	58.7	A	57.6	P	53.4	A	56.5	55.5	56.5	55.5
266716_at	4443.5	P	2880.6	P	3112.1	P	3301.1	P	3662.05	3206.6	3662.05	3206.6
266717_at	247.8	P	181.6	P	237.4	P	147.7	P	214.7	192.55	214.7	192.55
266718_at	1166	P	861.9	P	874.2	P	898.5	P	1013.95	886.35	1013.95	886.35
266719_at	170.3	P	71.6	P	87.8	A	70	P	120.95	78.9	120.95	78.9
266721_at	212.4	P	120.3	P	154.6	P	128.3	P	166.35	141.45	166.35	141.45
266727_at	246.4	P	230.7	P	223.9	P	205.7	P	238.55	214.8	238.55	214.8
266728_at	227.1	P	157.5	P	165.9	P	168.2	P	192.3	167.05	192.3	167.05
266731_at	104.1	A	75	P	91.7	P	90.7	P	89.55	91.2	89.55	91.2
266732_at	466.3	P	1041.2	P	523	P	855	P	753.75	689	753.75	689
266709_at	3532.1	P	3534	P	4341.5	P	3460.1	P	3533.05	3900.8	3533.05	3900.8
266679_at	380.1	P	376.2	P	337.3	P	469.9	P	378.15	403.6	378.15	403.6
266683_at	438.7	P	316.7	P	287.5	P	494.4	P	377.7	390.95	377.7	390.95
266684_at	93.3	P	87.4	P	108.9	P	62.8	P	90.35	85.85	90.35	85.85
266685_at	541.5	P	569.7	P	479.8	P	668.9	P	555.6	574.35	555.6	574.35
266687_at	135.3	P	72.1	M	116.2	P	83.9	P	103.7	100.05	103.7	100.05
266693_at	8996.5	P	10723.5	P	8577.6	P	9989.9	P	9860	9283.75	9860	9283.75
266694_at	2004.1	P	1817.2	P	2113.7	P	2039.6	P	1910.65	2076.65	1910.65	2076.65
266695_at	889.8	P	1513.9	P	795.6	P	1288.2	P	1201.85	1041.9	1201.85	1041.9
266696_at	623	P	463.3	P	655.9	P	537.9	P	543.15	596.9	543.15	596.9
266698_at	884.1	P	1259.9	P	1176.7	P	1017.4	P	1072	1097.05	1072	1097.05
266699_at	7058.6	P	4610.3	P	5904.5	P	5327.9	P	5834.45	5616.2	5834.45	5616.2
266700_at	1112	P	1011.6	P	1157.4	P	1125.2	P	1061.8	1141.3	1061.8	1141.3
266701_at	2059.9	P	1576.9	P	2248.7	P	1855.1	P	1818.4	2051.9	1818.4	2051.9
266702_at	232.9	P	256	P	224.4	P	269.7	P	244.45	247.05	244.45	247.05
266703_at	776.9	P	826.3	P	967.5	P	920.2	P	801.6	943.85	801.6	943.85
266704_at	878	P	703.8	P	740.2	P	637.6	P	790.9	688.9	790.9	688.9
266705_at	850.8	P	783.1	P	1008.5	P	859.6	P	816.95	934.05	816.95	934.05
266678_at	972.8	P	900.3	P	806.8	P	913.6	P	936.55	860.2	936.55	860.2
266647_at	135.2	P	252.5	P	216.7	P	147.4	P	193.85	182.05	193.85	182.05
266648_at	367.2	P	297.8	P	387.2	P	342.1	P	332.5	364.65	332.5	364.65
266649_at	98.3	P	27.3	A	94.4	P	60.7	P	62.8	77.55	62.8	77.55
266650_at	512.3	P	637.4	P	476.7	P	766.1	P	574.85	621.4	574.85	621.4
266651_at	643.2	P	674.9	P	766.1	P	576.3	P	659.05	671.2	659.05	671.2
266652_at	755.9	P	710.4	P	713.7	P	729.2	P	733.15	721.45	733.15	721.45
266653_at	504.1	P	561.9	P	516.4	P	539.9	P	533	528.15	533	528.15
266655_at	76.6	P	53.3	P	101.2	P	59	P	64.95	80.1	64.95	80.1
266656_at	756.3	P	1275.3	P	865.9	P	1326	P	1015.8	1095.95	1015.8	1095.95
266657_at	1013.4	P	696.6	P	778.7	P	800.2	P	855	789.45	855	789.45
266658_at	1876.8	P	2126.6	P	2472.6	P	2353.6	P	2001.7	2413.1	2001.7	2413.1
266659_at	273.3	P	316.3	P	308.3	P	313.3	P	294.8	310.8	294.8	310.8
266660_at	120.4	P	120.4	P	154.9	P	168.8	P	120.4	161.85	120.4	161.85
266662_at	343	P	223.5	P	222.8	P	326.9	P	283.25	274.85	283.25	274.85
266663_at	113.1	P	116.7	M	111.2	P	109.4	P	114.9	110.3	114.9	110.3
266666_at	94.6	P	46.1	P	40.8	P	31.9	P	70.35	36.35	70.35	36.35
266668_at	64.7	P	65.7	P	64.6	P	69.7	P	65.2	67.15	65.2	67.15
266670_at	196	P	193.7	P	200.2	P	206	P	194.85	203.1	194.85	203.1
266671_at	219.8	P	203.3	P	220.2	P	191.5	P	211.55	205.85	211.55	205.85
266672_at	516	P	303.4	P	359	P	210	P	409.7	284.5	409.7	284.5
266673_at	615.8	P	723	P	508.7	P	600.4	P	669.4	554.55	669.4	554.55
266643_s_at	203.2	P	260.2	P	232.2	P	281	P	231.7	256.6	231.7	256.6
266646_at	1566	P	1679.3	P	1755.5	P	1499.5	P	1622.65	1627.5	1622.65	1627.5
266615_s_at	782.6	P	1137.1	P	732.5	P	941.6	P	959.85	837.05	959.85	837.05
266616_at	93.5	P	99	P	72.4	P	111.6	P	96.25	92	96.25	92
266617_at	655.8	P	730.7	P	761.3	P	765.5	P	693.25	763.4	693.25	763.4
266618_at	126.4	P	71.7	A	52.1	P	109.2	P	99.05	80.65	99.05	80.65
266619_at	64.1	P	75	P	61	P	68.7	P	69.55	64.85	69.55	64.85
266620_at	191.8	P	199.6	P	255.2	P	188.2	P	195.7	221.7	195.7	221.7
266621_at	308	P	232	P	317.7	P	285.2	P	270	301.45	270	301.45
266623_at	336.5	P	479.1	P	572.1	P	381.7	P	407.8	476.9	407.8	476.9
266624_s_at	1466	P	1230.7	P	1438.1	P	1097.7	P	1348.35	1267.9	1348.35	1267.9
266626_at	233.2	P	148.6	P	166.6	P	194.1	P	190.9	180.35	190.9	180.35
266627_at	58	P	69	P	83.9	A	58.7	A	63.5	71.3	63.5	71.3
266628_at	267.1	P	250.5	P	245.5	P	234	P	258.8	239.75	258.8	239.75
266633_at	125.4	P	92.4	P	95	P	134.3	P	108.9	114.65	108.9	114.65
266634_at	196.5	P	140.3	P	143.1	P	130.3	P	168.4	136.7	168.4	136.7
266635_at	193.6	P	157.7	P	165.5	P	168	P	175.65	166.75	175.65	166.75
266636_at	2504.3	P	1994.7	P	2169.7	P	1984	P	2249.5	2076.85	2249.5	2076.85
266638_at	1357.9	P	1161.1	P	1205.6	P	1162.4	P	1259.5	1184	1259.5	1184
266639_at	922.9	P	597.3	P	607	P	514.6	P	760.1	560.8	760.1	560.8
266641_at	266.6	P	168.3	P	249.3	P	270.3	P	217.45	259.8	217.45	259.8
266642_at	1267.4	P	982.1	P	1060.8	P	1005.6	P	1124.75	1033.2	1124.75	1033.2
266608_at	444.2	P	394.1	P	319.1	P	471.1	P	419.15	395.1	419.15	395.1
266609_at	666.3	P	660	P	590.7	P	750.6	P	663.15	670.65	663.15	670.65
266612_at	58.6	M	14.5	A	39.1	A	18.5	A	36.55	28.8	36.55	28.8
266613_at	180.1	P	203.1	P	288.7	P	253.9	P	191.6	271.3	191.6	271.3
266614_at	2959.6	P	3070.7	P	2562.6	P	2790	P	3015.15	2676.3	3015.15	2676.3
266587_at	959.3	P	562.2	P	665.9	P	710.5	P	760.75	688.2	760.75	688.2
266588_at	787.5	P	468.7	P	748.9	P	610.9	P	628.1	679.9	628.1	679.9
266590_at	105.1	P	875.5	P	114	P	819.4	P	490.3	466.7	490.3	466.7
266591_at	590.6	P	401.8	P	623.2	P	428	P	496.2	525.6	496.2	525.6
266592_at	69.8	P	101.9	P	52	P	64.2	P	85.85	58.1	85.85	58.1
266593_at	109.4	P	77	P	97.1	P	112.2	P	93.2	104.65	93.2	104.65
266595_at	265.2	P	293	P	303.8	P	292.2	P	279.1	298	279.1	298
266596_at	133.5	P	98.2	P	151.3	P	119	P	115.85	135.15	115.85	135.15
266599_at	461.2	P	384.7	P	466.5	P	353.8	P	422.95	410.15	422.95	410.15
266600_at	178	P	179	P	130.6	P	173.8	P	178.5	152.2	178.5	152.2
266601_at	324.7	P	240.2	P	227	P	210.3	P	282.45	218.65	282.45	218.65
266604_at	511.1	P	485.9	P	441.3	P	463.8	P	498.5	452.55	498.5	452.55
266605_at	583.3	P	482.7	P	406.6	P	469.8	P	533	438.2	533	438.2
266606_at	49.5	A	67.6	P	56.1	P	65.5	P	58.55	60.8	58.55	60.8
266580_at	1084.6	P	1377.5	P	1018.4	P	1314.9	P	1231.05	1166.65	1231.05	1166.65
266581_at	389.2	P	318.7	P	402.9	P	317.2	P	353.95	360.05	353.95	360.05
266582_at	827.3	P	561.2	P	717.6	P	607	P	694.25	662.3	694.25	662.3
266583_at	4462.9	P	6739.5	P	4507.1	P	5741.8	P	5601.2	5124.45	5601.2	5124.45
266552_at	18501.5	P	16478.1	P	15099.7	P	16712	P	17489.8	15905.9	17489.8	15905.9
266553_at	2182	P	1354.3	P	1701.7	P	1443.2	P	1768.15	1572.45	1768.15	1572.45
266554_s_at	2969.1	P	2536.9	P	2699.2	P	2611.2	P	2753	2655.2	2753	2655.2
266555_at	356.3	P	417.8	P	399.7	P	441.6	P	387.05	420.65	387.05	420.65
266556_at	1897.6	P	1428.4	P	1790.3	P	1720.9	P	1663	1755.6	1663	1755.6
266557_at	913.8	P	1202.4	P	904.6	P	1173.5	P	1058.1	1039.05	1058.1	1039.05
266566_at	874.4	P	601.8	P	687.2	P	575.3	P	738.1	631.25	738.1	631.25
266567_at	202.1	P	189.3	P	284.8	P	212.7	P	195.7	248.75	195.7	248.75
266570_at	1742	P	1246.9	P	1532.2	P	1375.3	P	1494.45	1453.75	1494.45	1453.75
266571_at	82.1	P	32.2	P	43	P	30.8	A	57.15	36.9	57.15	36.9
266572_at	333.9	P	215.6	P	275.5	P	180.6	P	274.75	228.05	274.75	228.05
266574_at	212.5	P	305.3	P	321.3	P	263.1	P	258.9	292.2	258.9	292.2
266575_at	432.7	P	378	P	426.6	P	338.5	P	405.35	382.55	405.35	382.55
266576_at	784.5	P	828	P	1185.1	P	961.7	P	806.25	1073.4	806.25	1073.4
266578_at	729.8	P	529.2	P	637.1	P	337.9	P	629.5	487.5	629.5	487.5
266579_at	1403.3	P	1246.1	P	1517.3	P	1424.7	P	1324.7	1471	1324.7	1471
266520_at	533.8	P	578.2	P	389.4	P	441.3	P	556	415.35	556	415.35
266521_at	1283.9	P	1353.1	P	1339.8	P	1328	P	1318.5	1333.9	1318.5	1333.9
266522_at	262.8	P	202.6	P	228.4	P	221.3	P	232.7	224.85	232.7	224.85
266523_at	1112	P	795.9	P	888	P	918.8	P	953.95	903.4	953.95	903.4
266525_at	40.1	P	103	P	59.1	P	76.7	P	71.55	67.9	71.55	67.9
266526_at	39.5	A	66	M	77.4	P	53.7	P	52.75	65.55	52.75	65.55
266528_at	56.9	A	89.6	P	56.3	A	90.4	P	73.25	73.35	73.25	73.35
266529_at	64.8	P	43.8	P	59.5	P	62.8	P	54.3	61.15	54.3	61.15
266533_s_at	3998.6	P	3786.7	P	3523.5	P	3841.6	P	3892.65	3682.55	3892.65	3682.55
266534_at	487.2	P	480.6	P	461.4	P	546.7	P	483.9	504.05	483.9	504.05
266535_s_at	1236.3	P	1122.5	P	1266.2	P	1214.8	P	1179.4	1240.5	1179.4	1240.5
266536_at	2222.5	P	2631.3	P	2483.3	P	2560.8	P	2426.9	2522.05	2426.9	2522.05
266537_at	737.1	P	617.9	P	641.8	P	617.3	P	677.5	629.55	677.5	629.55
266538_at	250.1	P	247.7	P	242.7	P	249.8	P	248.9	246.25	248.9	246.25
266541_at	366.1	P	290.1	P	295.3	P	301.7	P	328.1	298.5	328.1	298.5
266542_at	253	P	214.5	P	211.7	P	223.2	P	233.75	217.45	233.75	217.45
266545_at	104.7	P	83.6	P	91.6	P	127.4	P	94.15	109.5	94.15	109.5
266546_at	88.4	P	99.6	P	91.6	P	82.7	P	94	87.15	94	87.15
266547_at	238.9	P	366.8	P	304.3	P	245.8	P	302.85	275.05	302.85	275.05
266551_at	742.1	P	575.7	P	624.1	P	611.5	P	658.9	617.8	658.9	617.8
266517_at	1005.7	P	647.5	P	805.8	P	767.2	P	826.6	786.5	826.6	786.5
266518_at	145.1	P	219.9	P	192.5	P	120.7	P	182.5	156.6	182.5	156.6
266519_at	276	P	277.1	P	177.1	P	226	P	276.55	201.55	276.55	201.55
266489_at	240.5	P	271.3	P	379.1	P	285.5	P	255.9	332.3	255.9	332.3
266495_at	1008.9	P	916.8	P	973.3	P	877.5	P	962.85	925.4	962.85	925.4
266500_at	652.9	P	404.8	P	459.7	P	444.7	P	528.85	452.2	528.85	452.2
266501_at	189.3	P	194.3	P	190.2	P	203.5	P	191.8	196.85	191.8	196.85
266502_at	44	A	57.1	A	28.7	A	82.6	P	50.55	55.65	50.55	55.65
266504_at	77.5	P	54.5	P	54.7	A	67.9	P	66	61.3	66	61.3
266505_at	237.8	P	318.3	P	328.3	P	317.7	P	278.05	323	278.05	323
266506_at	164.3	P	150.1	P	124.2	P	140	P	157.2	132.1	157.2	132.1
266509_at	1216	P	1163.7	P	1105.8	P	1241.8	P	1189.85	1173.8	1189.85	1173.8
266510_at	148.7	P	107.5	P	124.6	P	97.6	P	128.1	111.1	128.1	111.1
266511_at	205.9	P	193.7	P	111.6	P	222.1	P	199.8	166.85	199.8	166.85
266512_at	352.7	P	337.7	P	366.7	P	274.1	P	345.2	320.4	345.2	320.4
266513_at	978.9	P	1061	P	809.8	P	964.3	P	1019.95	887.05	1019.95	887.05
266514_at	457.2	P	533.1	P	473.4	P	457.2	P	495.15	465.3	495.15	465.3
266515_at	426.8	P	475.6	P	444.7	P	466	P	451.2	455.35	451.2	455.35
266482_at	749	P	696.9	P	721.8	P	675.5	P	722.95	698.65	722.95	698.65
266483_at	369.7	P	245.6	P	258	P	282.2	P	307.65	270.1	307.65	270.1
266484_at	427.1	P	367.3	P	305.7	P	313	P	397.2	309.35	397.2	309.35
266485_at	431.1	P	177.9	P	241	P	233.1	P	304.5	237.05	304.5	237.05
266458_at	2557.6	P	2498.1	P	2063.3	P	2404.1	P	2527.85	2233.7	2527.85	2233.7
266459_at	991.9	P	989.6	P	904.1	P	1006.4	P	990.75	955.25	990.75	955.25
266461_at	16603.7	P	12873.8	P	13217.4	P	13653.8	P	14738.8	13435.6	14738.8	13435.6
266462_at	76.7	M	70	A	75.5	P	31.8	A	73.35	53.65	73.35	53.65
266463_at	305	M	193.8	A	205.5	P	230	A	249.4	217.75	249.4	217.75
266464_at	507.6	P	309.5	P	503.4	P	359.1	P	408.55	431.25	408.55	431.25
266466_at	208.8	P	194.8	P	159.9	P	134.4	P	201.8	147.15	201.8	147.15
266467_at	453.9	P	454	P	412.6	P	490.5	P	453.95	451.55	453.95	451.55
266468_at	661.5	P	681.3	P	869.6	P	674.4	P	671.4	772	671.4	772
266469_at	91.5	P	73.3	A	84.5	P	58.8	P	82.4	71.65	82.4	71.65
266471_at	485.1	P	418.6	P	404.8	P	397	P	451.85	400.9	451.85	400.9
266472_at	60.1	P	56.8	P	60.6	P	53.5	P	58.45	57.05	58.45	57.05
266473_at	234.3	P	160.6	P	228.8	P	147.8	P	197.45	188.3	197.45	188.3
266474_at	383.6	P	271	P	450.9	P	281.7	P	327.3	366.3	327.3	366.3
266476_at	2879.1	P	4187.9	P	3858.6	P	3841.9	P	3533.5	3850.25	3533.5	3850.25
266477_at	56.1	P	22.6	A	12.5	A	6.9	A	39.35	9.7	39.35	9.7
266478_at	179.1	P	203.4	P	199.5	P	148.3	P	191.25	173.9	191.25	173.9
266479_at	92.7	P	92.3	P	105.3	P	96.7	P	92.5	101	92.5	101
266480_at	178	P	147.8	P	185.9	P	149.3	P	162.9	167.6	162.9	167.6
266481_at	143.4	P	129	P	113.2	P	123.4	P	136.2	118.3	136.2	118.3
266456_at	68.4	A	174.4	P	178.8	P	135.6	P	121.4	157.2	121.4	157.2
266457_at	1852	P	1420.8	P	1824.8	P	1496.1	P	1636.4	1660.45	1636.4	1660.45
266427_at	29.5	A	66.4	P	62.3	M	19.8	A	47.95	41.05	47.95	41.05
266428_at	1359.4	P	2648.3	P	1709.4	P	2105.4	P	2003.85	1907.4	2003.85	1907.4
266436_at	597.8	P	916.6	P	807.6	P	951.3	P	757.2	879.45	757.2	879.45
266437_at	2496.6	P	2854.2	P	2630.4	P	3013.7	P	2675.4	2822.05	2675.4	2822.05
266438_at	93	P	28.2	A	58.6	A	68	M	60.6	63.3	60.6	63.3
266439_s_at	59.6	P	48.6	A	42.2	P	41.2	P	54.1	41.7	54.1	41.7
266440_at	263.2	P	224.3	P	265.8	P	214.6	P	243.75	240.2	243.75	240.2
266441_at	75.5	A	110.4	P	85.7	P	166.6	P	92.95	126.15	92.95	126.15
266442_at	177.8	P	149.6	P	175.2	P	90.6	P	163.7	132.9	163.7	132.9
266444_at	77.1	P	49.5	P	37.4	P	76	P	63.3	56.7	63.3	56.7
266445_at	866.1	P	709.1	P	921.8	P	776.8	P	787.6	849.3	787.6	849.3
266447_at	675.9	P	482.3	P	804.7	P	830.5	P	579.1	817.6	579.1	817.6
266448_s_at	381.9	P	447	P	486.9	P	483.2	P	414.45	485.05	414.45	485.05
266449_at	867.9	P	764.2	P	909.9	P	833.9	P	816.05	871.9	816.05	871.9
266450_s_at	209.8	P	210.5	P	236.5	P	202.3	P	210.15	219.4	210.15	219.4
266451_at	3442	P	2641.1	P	3076.8	P	2770.6	P	3041.55	2923.7	3041.55	2923.7
266452_at	487.1	P	428.8	P	454	P	492.7	P	457.95	473.35	457.95	473.35
266394_at	392.6	P	166.1	P	347.7	P	203.9	P	279.35	275.8	279.35	275.8
266395_at	97.6	P	75.3	P	107	P	89.2	P	86.45	98.1	86.45	98.1
266396_at	103.8	A	98.6	M	31.7	A	88.2	P	101.2	59.95	101.2	59.95
266397_at	40.3	A	61.9	A	44.9	A	59.6	P	51.1	52.25	51.1	52.25
266398_at	114.9	P	49.1	P	105.2	P	92.8	P	82	99	82	99
266399_at	910.3	P	831.5	P	996.5	P	810.2	P	870.9	903.35	870.9	903.35
266400_at	201.4	P	113.1	P	195.2	P	181.9	P	157.25	188.55	157.25	188.55
266401_s_at	55	M	52.9	M	65.8	P	41.9	A	53.95	53.85	53.95	53.85
266402_at	101.4	P	148.6	P	126.2	P	88.2	P	125	107.2	125	107.2
266405_at	358.4	P	321.9	P	437.2	P	346.1	P	340.15	391.65	340.15	391.65
266406_at	66.5	P	45.1	P	83	P	50.3	P	55.8	66.65	55.8	66.65
266407_at	855.4	P	933.9	P	766.3	P	890.9	P	894.65	828.6	894.65	828.6
266410_at	311.6	P	203.6	P	203.4	P	209.8	P	257.6	206.6	257.6	206.6
266411_at	188.2	P	150.2	P	170.7	P	139.3	P	169.2	155	169.2	155
266413_at	146.5	P	132.4	P	122.8	P	126	P	139.45	124.4	139.45	124.4
266414_at	1019.9	P	665	P	831.3	P	757	P	842.45	794.15	842.45	794.15
266415_at	5833.2	P	3468.4	P	5316.1	P	4146.8	P	4650.8	4731.45	4650.8	4731.45
266416_at	1763.7	P	1879.6	P	1907.4	P	1756.8	P	1821.65	1832.1	1821.65	1832.1
266417_at	778.2	P	665.6	P	708	P	596.4	P	721.9	652.2	721.9	652.2
266420_at	459.2	P	472.1	P	521.8	P	578.3	P	465.65	550.05	465.65	550.05
266421_at	9066.1	P	4468.1	P	6714.9	P	5675.6	P	6767.1	6195.25	6767.1	6195.25
266422_at	335.1	P	337.5	P	350.4	P	271.3	P	336.3	310.85	336.3	310.85
266423_at	63.8	P	88.4	P	78	P	88.7	P	76.1	83.35	76.1	83.35
266391_at	48	A	85.9	P	64.7	P	42.3	P	66.95	53.5	66.95	53.5
266363_at	311	P	261.5	P	253.6	P	248.1	P	286.25	250.85	286.25	250.85
266364_at	5145.3	P	6066.8	P	4993.1	P	6259.4	P	5606.05	5626.25	5606.05	5626.25
266365_at	538.7	P	510.9	P	613.3	P	472.8	P	524.8	543.05	524.8	543.05
266366_at	3607	P	4942.2	P	3877.1	P	4718.7	P	4274.6	4297.9	4274.6	4297.9
266368_at	6429.3	P	3696.9	P	5401.5	P	3238.1	P	5063.1	4319.8	5063.1	4319.8
266370_at	223.1	P	224.3	P	282.6	P	229.7	P	223.7	256.15	223.7	256.15
266371_at	7388.8	P	5984	P	7605.3	P	6367.7	P	6686.4	6986.5	6686.4	6986.5
266372_at	122.8	P	83.8	P	117.8	P	115.1	P	103.3	116.45	103.3	116.45
266376_at	166.9	P	152.2	P	154.6	P	178.2	P	159.55	166.4	159.55	166.4
266380_at	203.8	P	182.3	P	209.8	P	193	P	193.05	201.4	193.05	201.4
266383_at	446.9	P	193	P	310.3	P	258.9	P	319.95	284.6	319.95	284.6
266384_at	50.2	A	50.5	P	31.7	A	45.6	P	50.35	38.65	50.35	38.65
266385_at	2438.6	P	2568.6	P	2252.9	P	2099.6	P	2503.6	2176.25	2503.6	2176.25
266388_at	29	A	42.9	P	72.7	P	57.4	P	35.95	65.05	35.95	65.05
266389_s_at	449.4	P	551	P	414.2	P	492.1	P	500.2	453.15	500.2	453.15
266356_at	66.9	P	63.1	P	67.6	P	43.6	P	65	55.6	65	55.6
266359_at	687.3	P	704.1	P	599.2	P	631	P	695.7	615.1	695.7	615.1
266360_at	431.1	P	715.3	P	487.1	P	657.1	P	573.2	572.1	573.2	572.1
266361_at	238.3	P	167	P	165	P	148.9	P	202.65	156.95	202.65	156.95
266362_at	207.9	P	206.2	P	230.9	P	182.8	P	207.05	206.85	207.05	206.85
266332_at	55.2	A	105.9	A	30.1	A	84.1	P	80.55	57.1	80.55	57.1
266333_at	60.3	P	85.1	P	54.9	P	72	P	72.7	63.45	72.7	63.45
266334_at	858.1	P	513.8	P	722	P	586.4	P	685.95	654.2	685.95	654.2
266335_at	152.4	P	192.7	P	145.4	P	193.4	P	172.55	169.4	172.55	169.4
266336_at	263.2	A	117.9	P	270.7	P	122.4	M	190.55	196.55	190.55	196.55
266337_at	117.1	P	51.8	P	67.2	P	65.2	P	84.45	66.2	84.45	66.2
266338_at	171.2	P	124.3	P	123.1	P	92.2	P	147.75	107.65	147.75	107.65
266340_at	260.6	P	328.6	P	265.4	P	305.4	P	294.6	285.4	294.6	285.4
266341_at	58.1	A	63.1	A	19.9	A	60.9	P	60.6	40.4	60.6	40.4
266342_at	1661.6	P	1646.9	P	1693.3	P	1661.8	P	1654.25	1677.55	1654.25	1677.55
266344_at	74	P	59.7	P	58.7	P	44.8	P	66.85	51.75	66.85	51.75
266345_at	393	P	330.2	P	532.3	P	344.7	P	361.6	438.5	361.6	438.5
266348_at	2064.3	P	2334.8	P	2465.9	P	2069.1	P	2199.55	2267.5	2199.55	2267.5
266349_at	237.9	M	165.1	A	205.1	P	157.8	P	201.5	181.45	201.5	181.45
266350_at	817.9	P	780.2	P	822.6	P	778.2	P	799.05	800.4	799.05	800.4
266351_at	2162.5	P	2202	P	2204.4	P	2271.5	P	2182.25	2237.95	2182.25	2237.95
266353_at	134.9	P	30.1	A	178.6	P	53.3	P	82.5	115.95	82.5	115.95
266355_at	83.3	P	52.6	M	57.6	A	48.8	P	67.95	53.2	67.95	53.2
266328_at	1471.5	P	1463	P	1267.6	P	1323.2	P	1467.25	1295.4	1467.25	1295.4
266329_at	231.4	P	191.4	P	191.2	P	198.6	P	211.4	194.9	211.4	194.9
266330_at	716.6	P	466.7	P	799	P	370.8	P	591.65	584.9	591.65	584.9
266331_at	581.1	P	717.4	P	635.7	P	775.8	P	649.25	705.75	649.25	705.75
266300_at	244.6	P	259.7	P	194.6	P	166.1	P	252.15	180.35	252.15	180.35
266302_at	507.3	P	589.7	P	494	P	479.7	P	548.5	486.85	548.5	486.85
266303_at	114.3	P	121.1	P	127.3	P	110.7	P	117.7	119	117.7	119
266304_at	345.8	P	397.4	P	316.6	P	439.3	P	371.6	377.95	371.6	377.95
266306_at	718.6	P	429.7	P	504.4	P	412.8	P	574.15	458.6	574.15	458.6
266309_at	134.6	P	97.7	P	115.1	P	98.9	P	116.15	107	116.15	107
266310_at	586.8	P	571.3	P	598	P	670.9	P	579.05	634.45	579.05	634.45
266311_at	181.4	P	117.3	P	107.7	P	115	P	149.35	111.35	149.35	111.35
266312_at	3262.9	P	2824.1	P	3314.2	P	3162.3	P	3043.5	3238.25	3043.5	3238.25
266313_at	894	P	1126.8	P	990.1	P	878.3	P	1010.4	934.2	1010.4	934.2
266314_at	263.2	P	173.5	P	200.5	P	195.6	P	218.35	198.05	218.35	198.05
266315_at	339.7	P	366.3	P	326.6	P	364.2	P	353	345.4	353	345.4
266316_at	1548.6	P	1415.9	P	1795.4	P	2541	P	1482.25	2168.2	1482.25	2168.2
266317_at	2202.1	P	2264.4	P	2501	P	2302	P	2233.25	2401.5	2233.25	2401.5
266318_at	161.3	P	138.6	P	148.1	P	168.2	P	149.95	158.15	149.95	158.15
266319_s_at	289	P	218.4	P	213.7	P	236.3	P	253.7	225	253.7	225
266322_at	218.5	P	122.3	P	230.6	P	119.2	P	170.4	174.9	170.4	174.9
266323_at	190.7	P	205	P	212.4	P	214.3	P	197.85	213.35	197.85	213.35
266324_at	101.1	P	210.9	P	90.6	P	131.4	P	156	111	156	111
266325_at	89.4	P	104.1	P	103.5	P	100.7	P	96.75	102.1	96.75	102.1
266326_at	2644	P	3621.7	P	3303.7	P	3159	P	3132.85	3231.35	3132.85	3231.35
266327_at	466	P	380.4	P	550.2	P	404.5	P	423.2	477.35	423.2	477.35
266268_at	173.1	P	226	P	169.1	P	170.4	P	199.55	169.75	199.55	169.75
266269_at	73.6	A	161.6	P	68.4	P	224.3	P	117.6	146.35	117.6	146.35
266270_at	588.8	P	1571.9	P	713.6	P	1800.6	P	1080.35	1257.1	1080.35	1257.1
266271_at	62	A	56.4	P	94.9	P	78.5	P	59.2	86.7	59.2	86.7
266273_at	49.4	A	71.1	P	48.7	P	83.2	P	60.25	65.95	60.25	65.95
266275_at	85.9	P	79.3	P	71.2	P	61.9	P	82.6	66.55	82.6	66.55
266276_at	107.2	P	116.2	P	116.5	P	130.4	P	111.7	123.45	111.7	123.45
266277_at	408.1	P	379.9	P	370.1	P	375.2	P	394	372.65	394	372.65
266278_at	44.8	P	108.2	M	46.7	A	106.6	P	76.5	76.65	76.5	76.65
266279_at	405	P	551.4	P	451.9	P	416.5	P	478.2	434.2	478.2	434.2
266280_at	75.7	P	46	A	21.5	A	58.7	P	60.85	40.1	60.85	40.1
266283_at	427.5	P	335.4	P	335.8	P	326.9	P	381.45	331.35	381.45	331.35
266284_at	147.5	P	132.4	P	196.7	P	118.9	P	139.95	157.8	139.95	157.8
266285_at	244.1	P	138	P	143.3	P	197.9	P	191.05	170.6	191.05	170.6
266286_at	55.4	P	44.6	P	21.7	A	52.5	P	50	37.1	50	37.1
266287_at	108.5	M	91.4	P	160.3	P	113.7	P	99.95	137	99.95	137
266288_s_at	450	P	363.9	P	399.8	P	449.1	P	406.95	424.45	406.95	424.45
266289_at	544.2	P	487.5	P	464.3	P	409.6	P	515.85	436.95	515.85	436.95
266290_at	191.5	P	323.1	P	266.3	P	277.8	P	257.3	272.05	257.3	272.05
266291_at	248.6	P	256.4	P	351.1	P	217.5	P	252.5	284.3	252.5	284.3
266292_at	934	P	1009.6	P	1129.6	P	849.1	P	971.8	989.35	971.8	989.35
266293_at	300	P	272.8	P	308	P	285.1	P	286.4	296.55	286.4	296.55
266294_at	179.4	P	1148.9	P	190.2	P	1219.8	P	664.15	705	664.15	705
266295_at	428.8	P	345.4	P	484.5	P	393.2	P	387.1	438.85	387.1	438.85
266296_at	1694.4	P	2630.6	P	2221.4	P	2525	P	2162.5	2373.2	2162.5	2373.2
266297_at	412.9	P	317.7	P	382	P	323.7	P	365.3	352.85	365.3	352.85
266298_at	180.1	P	169.2	P	203.4	P	153.6	P	174.65	178.5	174.65	178.5
266299_at	534.5	P	1059.9	P	765.2	P	984.2	P	797.2	874.7	797.2	874.7
266265_at	5650.7	P	4938.2	P	5147.2	P	5273	P	5294.45	5210.1	5294.45	5210.1
266266_at	800.3	P	752.4	P	822.3	P	692.4	P	776.35	757.35	776.35	757.35
266267_at	971.3	P	2298.6	P	1675.5	P	1924.5	P	1634.95	1800	1634.95	1800
266237_at	173.6	P	137.7	P	194.1	P	170.1	P	155.65	182.1	155.65	182.1
266238_at	2892.7	P	3197.9	P	2730.3	P	2933	P	3045.3	2831.65	3045.3	2831.65
266239_at	707.8	P	681.5	P	634.7	P	621.5	P	694.65	628.1	694.65	628.1
266241_s_at	45.6	P	37.2	A	55.2	P	27.4	P	41.4	41.3	41.4	41.3
266242_at	108.2	P	63.4	A	62.5	P	64.9	P	85.8	63.7	85.8	63.7
266246_at	236.6	P	1167.2	P	380.9	P	1290	P	701.9	835.45	701.9	835.45
266247_at	2788.9	P	2353.2	P	2511.2	P	2402.3	P	2571.05	2456.75	2571.05	2456.75
266253_at	222.1	P	128.6	P	265	P	127.4	P	175.35	196.2	175.35	196.2
266254_at	225.5	P	213.8	P	247.7	P	230.5	P	219.65	239.1	219.65	239.1
266256_at	4717.3	P	2963.7	P	4643.1	P	3909.6	P	3840.5	4276.35	3840.5	4276.35
266257_at	791.2	P	621.4	P	842.7	P	563.8	P	706.3	703.25	706.3	703.25
266258_at	3630	P	3279.7	P	3946.9	P	3681.3	P	3454.85	3814.1	3454.85	3814.1
266259_at	2150.2	P	2944.9	P	2766.3	P	1984.5	P	2547.55	2375.4	2547.55	2375.4
266260_at	2434.3	P	2837.8	P	2885.3	P	2526.5	P	2636.05	2705.9	2636.05	2705.9
266261_at	581.4	P	892	P	720.7	P	954.4	P	736.7	837.55	736.7	837.55
266262_at	193.6	P	103.9	P	121.6	P	163.7	P	148.75	142.65	148.75	142.65
266264_at	211	P	115.1	P	151.4	P	126.4	P	163.05	138.9	163.05	138.9
266205_s_at	5413.8	P	5580.5	P	5737.6	P	5960.7	P	5497.15	5849.15	5497.15	5849.15
266206_at	4519.1	P	3959.2	P	4647	P	4102.1	P	4239.15	4374.55	4239.15	4374.55
266207_at	1556.8	P	1347.5	P	1304.2	P	1266.3	P	1452.15	1285.25	1452.15	1285.25
266208_at	76.9	P	70.8	P	69.9	P	101.7	P	73.85	85.8	73.85	85.8
266210_at	2918	P	3081.9	P	3879.8	P	3331.4	P	2999.95	3605.6	2999.95	3605.6
266215_at	796.5	P	759.7	P	758	P	799.5	P	778.1	778.75	778.1	778.75
266216_at	169.8	P	127	P	113	P	113.8	P	148.4	113.4	148.4	113.4
266219_at	122.9	P	68.8	P	111.2	P	59.7	A	95.85	85.45	95.85	85.45
266220_at	82.2	P	86.3	P	61.3	P	117.7	P	84.25	89.5	84.25	89.5
266221_at	555.6	P	591.4	P	593.7	P	481.2	P	573.5	537.45	573.5	537.45
266223_at	359.2	P	177.3	P	224.8	P	178.9	P	268.25	201.85	268.25	201.85
266224_at	2482	P	2547.5	P	2211	P	2628.8	P	2514.75	2419.9	2514.75	2419.9
266225_at	1444.8	P	1164	P	1371.3	P	1256.9	P	1304.4	1314.1	1304.4	1314.1
266226_at	329.6	P	360.1	P	284.6	P	360	P	344.85	322.3	344.85	322.3
266228_at	3729.6	P	4224.3	P	3702	P	3946	P	3976.95	3824	3976.95	3824
266229_at	3237	P	2926.5	P	2748.1	P	2740.8	P	3081.75	2744.45	3081.75	2744.45
266230_at	143.2	P	155.5	P	121.4	P	150.8	P	149.35	136.1	149.35	136.1
266231_at	2011.9	P	1846.3	P	1939.1	P	1951.8	P	1929.1	1945.45	1929.1	1945.45
266232_at	59.7	M	98.4	P	39.9	A	79.7	P	79.05	59.8	79.05	59.8
266233_at	12.8	A	64.5	P	45.6	A	102.7	P	38.65	74.15	38.65	74.15
266234_at	185.1	P	229.3	P	174.5	P	223.4	P	207.2	198.95	207.2	198.95
266235_at	683.6	P	804.4	P	777.7	P	815.1	P	744	796.4	744	796.4
266202_at	443.6	P	375.7	P	427.8	P	430.1	P	409.65	428.95	409.65	428.95
266203_at	670.3	P	470.7	P	623.1	P	599.3	P	570.5	611.2	570.5	611.2
266204_at	132.7	P	138.6	P	87.2	P	126.2	P	135.65	106.7	135.65	106.7
266173_at	59.1	P	88.1	P	62.7	P	59.5	P	73.6	61.1	73.6	61.1
266175_at	144.1	P	121.7	P	135.5	P	118.2	P	132.9	126.85	132.9	126.85
266180_at	375.8	P	370.1	P	339.8	P	370.1	P	372.95	354.95	372.95	354.95
266181_at	3120.8	P	3285.3	P	2951.6	P	3022.2	P	3203.05	2986.9	3203.05	2986.9
266182_at	1072.7	P	1471.5	P	1023.9	P	1237.2	P	1272.1	1130.55	1272.1	1130.55
266183_at	139.1	M	64.7	A	140.3	P	95.9	P	101.9	118.1	101.9	118.1
266184_s_at	3224.4	P	1194.8	P	3473	P	1912.3	P	2209.6	2692.65	2209.6	2692.65
266185_at	389.8	P	332.3	P	331.1	P	359	P	361.05	345.05	361.05	345.05
266186_at	307.7	P	418.6	P	291	P	328.2	P	363.15	309.6	363.15	309.6
266187_at	82.1	P	76.7	P	51.9	A	56.7	P	79.4	54.3	79.4	54.3
266188_at	445.3	P	401.8	P	367.2	P	430.6	P	423.55	398.9	423.55	398.9
266189_at	173.2	P	205.9	P	179.3	P	211	P	189.55	195.15	189.55	195.15
266190_at	149	P	96.1	P	231.8	P	212.6	P	122.55	222.2	122.55	222.2
266192_at	1152.7	P	1123.5	P	1130.2	P	1291.7	P	1138.1	1210.95	1138.1	1210.95
266193_at	1014.1	P	949.7	P	1123.6	P	1019.4	P	981.9	1071.5	981.9	1071.5
266194_at	88.3	P	88.1	P	84.3	P	79.2	P	88.2	81.75	88.2	81.75
266195_at	80.4	P	134.8	P	103.3	P	107.5	P	107.6	105.4	107.6	105.4
266196_at	122.4	P	199.2	P	195.5	P	191.3	P	160.8	193.4	160.8	193.4
266167_at	11330.9	P	12740.9	P	12283.2	P	11429.7	P	12035.9	11856.5	12035.9	11856.5
266168_at	23189.8	P	23374.5	P	25288	P	23165.3	P	23282.2	24226.7	23282.2	24226.7
266170_at	119.6	P	82	P	125.9	P	82.6	P	100.8	104.25	100.8	104.25
266171_at	187.4	P	157.4	P	149.9	P	242	P	172.4	195.95	172.4	195.95
266172_at	1252.4	P	1055.7	P	1471.6	P	1233.1	P	1154.05	1352.35	1154.05	1352.35
266142_at	179.8	P	1089.8	P	479.5	P	791.3	P	634.8	635.4	634.8	635.4
266150_s_at	650	P	882	P	757.3	P	810	P	766	783.65	766	783.65
266155_at	369.7	P	365	P	426.3	P	389.2	P	367.35	407.75	367.35	407.75
266156_at	960.7	P	1403	P	1148.8	P	1075.4	P	1181.85	1112.1	1181.85	1112.1
266157_at	148.9	P	34.4	A	75.3	P	55.9	P	91.65	65.6	91.65	65.6
266158_at	201.9	P	182.9	P	148.6	P	168.6	P	192.4	158.6	192.4	158.6
266163_at	141.2	P	210.1	P	188	P	208.4	P	175.65	198.2	175.65	198.2
266165_at	835.1	P	653.8	P	705	P	563.2	P	744.45	634.1	744.45	634.1
266166_at	279.6	P	431.9	P	289.1	P	437.7	P	355.75	363.4	355.75	363.4
266138_at	323.8	P	301.4	P	411.6	P	324.1	P	312.6	367.85	312.6	367.85
266140_at	710.2	P	1221.3	P	876.9	P	1085.8	P	965.75	981.35	965.75	981.35
266110_at	210.6	P	213.1	P	169.8	P	147.2	P	211.85	158.5	211.85	158.5
266111_at	59.1	M	60.2	P	38.4	A	66.7	P	59.65	52.55	59.65	52.55
266114_at	86.9	P	88.3	P	56	A	92.2	P	87.6	74.1	87.6	74.1
266116_at	1580.3	P	2025.9	P	1524.6	P	1759.3	P	1803.1	1641.95	1803.1	1641.95
266117_at	120.6	P	184.8	P	153	P	146.7	P	152.7	149.85	152.7	149.85
266118_at	1600.5	P	954.3	P	1559.4	P	1148.9	P	1277.4	1354.15	1277.4	1354.15
266119_at	5869.2	P	4491.4	P	4148.2	P	4299.8	P	5180.3	4224	5180.3	4224
266120_at	245.7	P	233.6	P	223	P	226	P	239.65	224.5	239.65	224.5
266121_at	853	P	798.5	P	652.9	P	760.1	P	825.75	706.5	825.75	706.5
266122_at	622.6	P	681.9	P	549.8	P	589.2	P	652.25	569.5	652.25	569.5
266123_at	4282.5	P	3812.9	P	3093.8	P	3557.7	P	4047.7	3325.75	4047.7	3325.75
266124_at	98.2	P	99.5	P	51.1	P	188.8	P	98.85	119.95	98.85	119.95
266127_s_at	954	P	833.6	P	830.9	P	804.4	P	893.8	817.65	893.8	817.65
266129_at	64.5	A	47.4	A	25.8	A	62.7	P	55.95	44.25	55.95	44.25
266130_at	264.8	P	306.9	P	234.4	P	228.3	P	285.85	231.35	285.85	231.35
266131_at	336.1	P	320.8	P	282.5	P	314.6	P	328.45	298.55	328.45	298.55
266135_at	103.3	P	134.7	P	93.6	P	69.8	P	119	81.7	119	81.7
266136_at	347.6	P	386.8	P	397.2	P	333.7	P	367.2	365.45	367.2	365.45
266137_at	1605.6	P	1970.1	P	2179.5	P	1848.1	P	1787.85	2013.8	1787.85	2013.8
266103_at	1644.1	P	1612.4	P	1649.3	P	1459.7	P	1628.25	1554.5	1628.25	1554.5
266104_at	104.6	P	96	P	110.4	P	84.4	P	100.3	97.4	100.3	97.4
266105_at	5503.1	P	3859.8	P	5039.3	P	3964.8	P	4681.45	4502.05	4681.45	4502.05
266106_at	1294.5	P	3233.8	P	1568.3	P	2774.2	P	2264.15	2171.25	2264.15	2171.25
266109_at	67.3	A	64.4	A	79.8	P	77.7	P	65.85	78.75	65.85	78.75
266079_at	175.2	P	175.3	P	198.7	P	159.3	P	175.25	179	175.25	179
266080_at	238.1	P	321	P	295.6	P	337.7	P	279.55	316.65	279.55	316.65
266081_at	289.8	P	314.9	P	312.2	P	329	P	302.35	320.6	302.35	320.6
266082_at	88.2	A	52.8	P	89.4	P	48.3	P	70.5	68.85	70.5	68.85
266083_at	79.2	P	50.6	P	70.8	P	61.7	P	64.9	66.25	64.9	66.25
266087_at	213.4	A	99.5	A	127.6	A	130.7	P	156.45	129.15	156.45	129.15
266088_at	101.7	P	74.3	P	49.3	A	56.5	P	88	52.9	88	52.9
266090_at	558.3	P	688.9	P	643.5	P	718.3	P	623.6	680.9	623.6	680.9
266091_at	537.7	P	508.8	P	510.7	P	533.3	P	523.25	522	523.25	522
266093_at	504.9	P	288.2	P	458.2	P	330.7	P	396.55	394.45	396.55	394.45
266094_at	611.8	P	580.8	P	730.4	P	640.2	P	596.3	685.3	596.3	685.3
266095_at	160.2	P	152.5	P	192.6	P	186.2	P	156.35	189.4	156.35	189.4
266096_at	658.3	P	888.4	P	639.9	P	778.7	P	773.35	709.3	773.35	709.3
266097_at	2669.1	P	3800.9	P	3255.7	P	3460.7	P	3235	3358.2	3235	3358.2
266099_at	820.1	P	824.2	P	731.3	P	745.1	P	822.15	738.2	822.15	738.2
266100_at	329.6	P	627.1	P	354.4	P	536	P	478.35	445.2	478.35	445.2
266101_at	4859.2	P	4898.3	P	4990.9	P	5328.8	P	4878.75	5159.85	4878.75	5159.85
266075_s_at	1331.1	P	1277	P	1433.5	P	1171.2	P	1304.05	1302.35	1304.05	1302.35
266076_at	133.5	P	83.9	P	114.3	P	86	P	108.7	100.15	108.7	100.15
266078_at	77.8	P	20.4	A	64.3	P	62.7	P	49.1	63.5	49.1	63.5
266047_at	160.4	P	222.5	P	201.9	P	188.3	P	191.45	195.1	191.45	195.1
266049_at	94.2	A	66.4	A	110.4	P	63.4	P	80.3	86.9	80.3	86.9
266050_at	96.1	A	81.1	M	82.6	P	93.2	A	88.6	87.9	88.6	87.9
266051_at	217.4	P	184.2	P	156.2	P	201.7	P	200.8	178.95	200.8	178.95
266052_at	238.3	P	237.9	P	208.8	P	319.8	P	238.1	264.3	238.1	264.3
266053_at	395.2	P	474.7	P	619	P	525.8	P	434.95	572.4	434.95	572.4
266055_at	311.6	P	252.9	P	262	P	311.3	P	282.25	286.65	282.25	286.65
266056_at	181.9	P	236.9	P	238.9	P	309.4	P	209.4	274.15	209.4	274.15
266057_at	789.5	P	412.7	P	599	P	569.8	P	601.1	584.4	601.1	584.4
266058_at	90.7	P	64.7	A	58.7	P	59.4	A	77.7	59.05	77.7	59.05
266059_at	2360	P	1948.1	P	2388.4	P	1987.4	P	2154.05	2187.9	2154.05	2187.9
266060_at	166.5	P	232.6	P	186.8	P	174.2	P	199.55	180.5	199.55	180.5
266062_at	753.5	P	744.2	P	772.5	P	883.1	P	748.85	827.8	748.85	827.8
266063_at	57.1	P	21.9	A	23.1	A	53.1	P	39.5	38.1	39.5	38.1
266064_at	53.9	P	63.5	P	60.3	P	60.9	P	58.7	60.6	58.7	60.6
266065_at	411.9	P	273.7	P	238.1	P	287.3	P	342.8	262.7	342.8	262.7
266070_at	656.1	P	609.2	P	574.2	P	488.9	P	632.65	531.55	632.65	531.55
266071_at	1538.8	P	1885	P	2302	P	1718.8	P	1711.9	2010.4	1711.9	2010.4
266072_at	3741.7	P	7188.7	P	3979.9	P	5852.1	P	5465.2	4916	5465.2	4916
266073_at	350	P	328	P	317.6	P	440.3	P	339	378.95	339	378.95
266074_at	350.6	P	349.9	P	362.7	P	327.4	P	350.25	345.05	350.25	345.05
266016_at	419.9	P	625.4	P	471.8	P	620.4	P	522.65	546.1	522.65	546.1
266017_at	12436.9	P	11489.1	P	11429.5	P	11908.9	P	11963	11669.2	11963	11669.2
266018_at	861.7	P	928.7	P	721.3	P	1044.5	P	895.2	882.9	895.2	882.9
266019_at	875.2	P	1019.1	P	735.3	P	1004.5	P	947.15	869.9	947.15	869.9
266021_at	87.1	P	113.5	P	76.4	P	76.9	P	100.3	76.65	100.3	76.65
266022_at	576.9	P	323.4	P	420.7	P	344.8	P	450.15	382.75	450.15	382.75
266028_at	108.2	P	143.7	P	117.3	P	118	P	125.95	117.65	125.95	117.65
266033_at	508.4	P	347.8	P	373.1	P	405.5	P	428.1	389.3	428.1	389.3
266035_at	1032.3	P	1069.3	P	1100.3	P	1063.3	P	1050.8	1081.8	1050.8	1081.8
266036_s_at	2669.4	P	2222.1	P	3018.9	P	2517.1	P	2445.75	2768	2445.75	2768
266037_at	3930.1	P	3774.6	P	4363.3	P	4829	P	3852.35	4596.15	3852.35	4596.15
266038_at	87.2	P	62.7	A	39.2	A	58.6	A	74.95	48.9	74.95	48.9
266039_s_at	63.7	A	42.3	A	59.3	P	51.3	P	53	55.3	53	55.3
266042_s_at	145	P	129.9	P	131.3	P	157.3	P	137.45	144.3	137.45	144.3
266044_s_at	112.8	M	90.4	P	108	P	124.9	P	101.6	116.45	101.6	116.45
266045_s_at	104.1	P	119.7	P	153.3	P	96.1	P	111.9	124.7	111.9	124.7
266012_s_at	352.9	P	338.4	P	308.1	P	363.3	P	345.65	335.7	345.65	335.7
266014_s_at	183	P	181.2	P	187.8	P	169.4	P	182.1	178.6	182.1	178.6
266015_at	105.2	P	99.8	P	88	P	59.6	P	102.5	73.8	102.5	73.8
265985_at	61.1	A	54.8	A	58.5	A	37.8	M	57.95	48.15	57.95	48.15
265986_at	61.3	P	78.2	P	51.5	P	62.1	P	69.75	56.8	69.75	56.8
265987_at	293.8	P	308.8	P	307	P	351.7	P	301.3	329.35	301.3	329.35
265989_at	462.7	P	444.5	P	411.4	P	441.9	P	453.6	426.65	453.6	426.65
265990_at	303	P	268	P	250.2	P	245.4	P	285.5	247.8	285.5	247.8
265991_at	218.3	P	177.4	P	193.1	P	152.2	P	197.85	172.65	197.85	172.65
265992_at	53.7	P	57	P	46	A	30.8	A	55.35	38.4	55.35	38.4
265993_at	65.5	P	110.4	P	58.5	P	147.4	P	87.95	102.95	87.95	102.95
265994_at	883.6	P	556.7	P	695.4	P	551.6	P	720.15	623.5	720.15	623.5
265996_at	9864.8	P	9592.8	P	10299.6	P	9494.3	P	9728.8	9896.95	9728.8	9896.95
265998_at	2467.9	P	2606.6	P	1956.3	P	2140.2	P	2537.25	2048.25	2537.25	2048.25
265999_at	284.1	P	512	P	344.8	P	363	P	398.05	353.9	398.05	353.9
266000_at	10449.9	P	11171.3	P	10627.5	P	10231.1	P	10810.6	10429.3	10810.6	10429.3
266001_at	366.3	P	273.1	P	247	P	239.2	P	319.7	243.1	319.7	243.1
266002_at	65.3	P	45.4	A	24.9	A	44.4	P	55.35	34.65	55.35	34.65
266004_at	213.5	P	221.4	P	246.9	P	209.5	P	217.45	228.2	217.45	228.2
266005_at	2060.2	P	1853.2	P	1594.1	P	1770.8	P	1956.7	1682.45	1956.7	1682.45
266010_at	958.6	P	726	P	869.3	P	900.9	P	842.3	885.1	842.3	885.1
266011_at	31.8	A	36.1	A	5.4	A	78.2	P	33.95	41.8	33.95	41.8
265952_at	953.9	P	1405	P	1072.9	P	1211.7	P	1179.45	1142.3	1179.45	1142.3
265953_at	1505.4	P	1730	P	1446.5	P	1675.3	P	1617.7	1560.9	1617.7	1560.9
265955_at	95.9	P	46.7	P	86.2	P	76.1	P	71.3	81.15	71.3	81.15
265958_at	1019.5	P	911.3	P	1148.8	P	977.6	P	965.4	1063.2	965.4	1063.2
265959_at	158.6	P	151.7	P	199.2	P	118.5	P	155.15	158.85	155.15	158.85
265960_at	318.5	P	362.8	P	298.5	P	406.8	P	340.65	352.65	340.65	352.65
265961_at	182.5	P	144.9	P	127.6	P	144.2	P	163.7	135.9	163.7	135.9
265962_at	137.7	P	59.2	P	144.7	P	114.3	P	98.45	129.5	98.45	129.5
265963_s_at	10212.9	P	8174.7	P	8446.3	P	9000.3	P	9193.8	8723.3	9193.8	8723.3
265965_at	246.2	P	229.7	P	206.7	P	250	P	237.95	228.35	237.95	228.35
265966_at	3773.3	P	3873.1	P	2737	P	3352.8	P	3823.2	3044.9	3823.2	3044.9
265967_at	86.6	P	136.3	A	118.9	P	159.7	M	111.45	139.3	111.45	139.3
265968_at	2418	P	2280.8	P	1943.6	P	1716	P	2349.4	1829.8	2349.4	1829.8
265974_at	1095	P	1355.7	P	1099.9	P	1179.1	P	1225.35	1139.5	1225.35	1139.5
265975_at	56	P	62	P	33.5	P	60.9	P	59	47.2	59	47.2
265978_at	52.6	A	40.5	P	66.4	P	58.6	P	46.55	62.5	46.55	62.5
265983_at	90.6	P	122.3	P	85	P	96.4	P	106.45	90.7	106.45	90.7
265926_at	119.1	P	138.2	P	151.9	P	95.9	P	128.65	123.9	128.65	123.9
265927_at	14.6	A	75	P	53.3	P	66.2	P	44.8	59.75	44.8	59.75
265930_at	479.2	P	359.1	P	439.4	P	425.8	P	419.15	432.6	419.15	432.6
265934_at	227.1	P	266	P	244.6	P	265.6	P	246.55	255.1	246.55	255.1
265935_at	86.5	P	103.3	P	113.2	P	115.1	P	94.9	114.15	94.9	114.15
265936_at	224.8	P	161.4	P	190.1	P	178.8	P	193.1	184.45	193.1	184.45
265938_at	171.4	P	120.3	P	125.6	P	136.7	P	145.85	131.15	145.85	131.15
265939_at	95.6	P	34	P	33.8	A	25.4	A	64.8	29.6	64.8	29.6
265940_at	1729.7	P	1410.6	P	1628.3	P	1453.5	P	1570.15	1540.9	1570.15	1540.9
265941_s_at	70.8	P	48.1	P	54.1	P	17.6	P	59.45	35.85	59.45	35.85
265942_at	946.6	P	753.1	P	808	P	826.9	P	849.85	817.45	849.85	817.45
265943_at	1449.1	P	842.1	P	1711.4	P	905.5	P	1145.6	1308.45	1145.6	1308.45
265945_at	362.9	P	352	P	345.7	P	275.9	P	357.45	310.8	357.45	310.8
265946_s_at	558.3	P	375.1	P	514.3	P	472	P	466.7	493.15	466.7	493.15
265947_at	821.4	P	679.8	P	756.2	P	709.6	P	750.6	732.9	750.6	732.9
265948_at	259.9	P	463	P	224.3	P	387.6	P	361.45	305.95	361.45	305.95
265917_at	261.1	P	589.5	P	365.6	P	382.4	P	425.3	374	425.3	374
265918_at	595.3	P	507.2	P	569.5	P	468.1	P	551.25	518.8	551.25	518.8
265920_s_at	1774.6	P	1235.1	P	1476.4	P	1545.1	P	1504.85	1510.75	1504.85	1510.75
265893_at	98.3	P	139.9	P	85.1	P	114.1	P	119.1	99.6	119.1	99.6
265894_at	328	P	241.4	P	251.8	P	204.8	P	284.7	228.3	284.7	228.3
265895_at	298.8	P	251.2	P	259.7	P	292.3	P	275	276	275	276
265896_at	225.6	P	184.8	P	183.2	P	227.7	P	205.2	205.45	205.2	205.45
265897_at	203.2	P	95.2	P	152.2	P	101.4	P	149.2	126.8	149.2	126.8
265898_at	99.5	P	96.3	P	94.7	P	133.9	P	97.9	114.3	97.9	114.3
265899_s_at	91	M	45.4	A	41	P	75.8	P	68.2	58.4	68.2	58.4
265900_at	661.3	P	619.4	P	631.5	P	641.3	P	640.35	636.4	640.35	636.4
265901_at	47.8	A	57.3	P	71.2	P	50	P	52.55	60.6	52.55	60.6
265902_at	242.5	P	228.6	P	172.3	P	231.3	P	235.55	201.8	235.55	201.8
265905_at	82.2	P	50.8	M	38.5	A	52.1	A	66.5	45.3	66.5	45.3
265907_at	107.7	P	111.7	P	95.1	P	81.7	P	109.7	88.4	109.7	88.4
265908_at	136.6	P	142.8	P	134.3	P	127.3	P	139.7	130.8	139.7	130.8
265909_at	84.7	P	67.5	P	112.2	P	70.5	P	76.1	91.35	76.1	91.35
265910_at	1398.3	P	989	P	1288.8	P	1013.7	P	1193.65	1151.25	1193.65	1151.25
265911_at	574	P	531.3	P	490.1	P	504.2	P	552.65	497.15	552.65	497.15
265912_at	295.6	P	237.5	P	242.6	P	277.6	P	266.55	260.1	266.55	260.1
265913_at	144.2	P	169.8	P	164.2	P	188	P	157	176.1	157	176.1
265886_at	171	P	93.6	P	173.8	P	140.4	P	132.3	157.1	132.3	157.1
265887_at	251.3	P	219.2	P	317.2	P	273.7	P	235.25	295.45	235.25	295.45
265888_at	172.2	P	156.6	P	157.4	P	157	P	164.4	157.2	164.4	157.2
265858_at	2840.3	P	2280.6	P	2350.8	P	2167.3	P	2560.45	2259.05	2560.45	2259.05
265860_at	56.4	A	55.1	P	25.1	P	49.9	P	55.75	37.5	55.75	37.5
265866_at	532	P	547	P	574	P	524.9	P	539.5	549.45	539.5	549.45
265867_at	371.1	P	359.8	P	298.8	P	349	P	365.45	323.9	365.45	323.9
265868_at	1520.9	P	1637.5	P	1510.9	P	1639.4	P	1579.2	1575.15	1579.2	1575.15
265871_at	422.7	P	288.6	P	366.6	P	277.6	P	355.65	322.1	355.65	322.1
265872_at	3114.9	P	3658.8	P	4307.3	P	3203.5	P	3386.85	3755.4	3386.85	3755.4
265873_at	41.4	P	57.7	P	83	P	54.7	P	49.55	68.85	49.55	68.85
265874_at	151.2	P	135.5	P	133.6	P	163.9	P	143.35	148.75	143.35	148.75
265875_at	429.5	P	467.1	P	479.2	P	534.8	P	448.3	507	448.3	507
265879_at	108.8	P	122.4	P	139.5	P	130.7	P	115.6	135.1	115.6	135.1
265880_at	114.4	P	85.2	P	73.7	P	100.6	P	99.8	87.15	99.8	87.15
265882_at	1158	P	1102.5	P	1183.8	P	968.7	P	1130.25	1076.25	1130.25	1076.25
265883_at	3245.3	P	2426.4	P	2659.4	P	2587.2	P	2835.85	2623.3	2835.85	2623.3
265884_at	215.6	P	145.9	P	190.8	P	140.5	P	180.75	165.65	180.75	165.65
265885_at	126.7	P	168.5	P	126	P	135.2	P	147.6	130.6	147.6	130.6
265852_at	349.1	P	308.2	P	331.2	P	348.9	P	328.65	340.05	328.65	340.05
265853_at	2085.8	P	2172.8	P	2616	P	2375.2	P	2129.3	2495.6	2129.3	2495.6
265855_at	467.5	P	405.1	P	365.4	P	381	P	436.3	373.2	436.3	373.2
265857_s_at	2845	P	3632.9	P	3168.7	P	3538.7	P	3238.95	3353.7	3238.95	3353.7
265827_at	354.3	P	364.6	P	336.7	P	391	P	359.45	363.85	359.45	363.85
265831_at	104.7	P	19.6	A	105.6	P	89.1	P	62.15	97.35	62.15	97.35
265837_at	2564	P	2157.6	P	2095.6	P	1709.3	P	2360.8	1902.45	2360.8	1902.45
265840_at	129.8	P	146.2	P	179.4	P	180.9	P	138	180.15	138	180.15
265841_at	176.5	P	380	P	292.6	P	429.4	P	278.25	361	278.25	361
265843_at	200.2	P	240.4	P	194.3	P	221.1	P	220.3	207.7	220.3	207.7
265844_at	182.9	P	106	P	149.2	P	129.3	P	144.45	139.25	144.45	139.25
265845_at	1467.8	P	1483.9	P	1499.3	P	1520.8	P	1475.85	1510.05	1475.85	1510.05
265846_at	89	P	47.7	A	141	P	89.7	P	68.35	115.35	68.35	115.35
265847_at	181.9	P	183.6	P	189	P	169.8	P	182.75	179.4	182.75	179.4
265849_at	281.7	P	227.9	P	289.8	P	271.1	P	254.8	280.45	254.8	280.45
265850_at	188.3	P	197.6	P	180.2	P	209.1	P	192.95	194.65	192.95	194.65
265824_at	195.4	P	212.3	P	248.3	P	222.2	P	203.85	235.25	203.85	235.25
265825_at	1334.8	P	1042.5	P	1634	P	1546	P	1188.65	1590	1188.65	1590
265826_at	777.9	P	511.3	P	569	P	577.2	P	644.6	573.1	644.6	573.1
265795_at	647.2	P	515.4	P	628.7	P	556.7	P	581.3	592.7	581.3	592.7
265796_at	529.9	P	1060.2	P	784.7	P	1100.7	P	795.05	942.7	795.05	942.7
265797_at	71	A	157.2	P	106.3	P	151.6	P	114.1	128.95	114.1	128.95
265798_at	409	P	334.6	P	330.9	P	302.1	P	371.8	316.5	371.8	316.5
265799_at	1362.7	P	1304.7	P	1183.9	P	1227.9	P	1333.7	1205.9	1333.7	1205.9
265800_at	400.3	P	516.3	P	462.6	P	558.2	P	458.3	510.4	458.3	510.4
265802_at	97.2	P	61.1	P	53.7	P	63	P	79.15	58.35	79.15	58.35
265804_at	344.1	P	325.3	P	323.1	P	241.3	P	334.7	282.2	334.7	282.2
265805_s_at	10400	P	9598.8	P	12201.9	P	11494.6	P	9999.4	11848.2	9999.4	11848.2
265807_at	237.2	P	255	P	337.1	P	248.5	P	246.1	292.8	246.1	292.8
265809_at	33.4	A	78	P	39.5	A	92.6	A	55.7	66.05	55.7	66.05
265810_at	1013.8	P	1077.9	P	830.8	P	1258.1	P	1045.85	1044.45	1045.85	1044.45
265814_at	468.2	P	377.9	P	521.1	P	308.8	P	423.05	414.95	423.05	414.95
265815_at	303.4	P	279.8	P	316.2	P	230.5	P	291.6	273.35	291.6	273.35
265816_s_at	5792.2	P	8609.8	P	7557.6	P	9359.5	P	7201	8458.55	7201	8458.55
265817_at	112.6	P	99.7	P	123.1	P	143	P	106.15	133.05	106.15	133.05
265818_at	1716.2	P	1552.9	P	1920.9	P	1817.9	P	1634.55	1869.4	1634.55	1869.4
265819_at	396.8	P	272.2	P	289.6	P	276.9	P	334.5	283.25	334.5	283.25
265822_at	846.4	P	932.8	P	884.7	P	883.7	P	889.6	884.2	889.6	884.2
265763_at	137.3	P	197.4	P	201.5	P	143.9	P	167.35	172.7	167.35	172.7
265764_at	122.6	P	117.4	P	142.7	P	113.2	P	120	127.95	120	127.95
265765_at	83.5	M	73.5	A	45.4	A	69	A	78.5	57.2	78.5	57.2
265766_at	36.6	A	53.4	A	60.6	P	78.5	P	45	69.55	45	69.55
265767_at	254.6	P	186	P	178.4	P	174	P	220.3	176.2	220.3	176.2
265768_at	509.6	P	443.8	P	331.4	P	351.3	P	476.7	341.35	476.7	341.35
265769_at	43.4	P	35.1	A	82.8	P	53.6	P	39.25	68.2	39.25	68.2
265770_at	607.2	P	561.7	P	592.6	P	583	P	584.45	587.8	584.45	587.8
265771_at	222.8	P	238.2	P	247.3	P	233.6	P	230.5	240.45	230.5	240.45
265772_at	315.4	P	325.5	P	329.9	P	274.9	P	320.45	302.4	320.45	302.4
265773_at	519.2	P	457.5	P	504.7	P	438.3	P	488.35	471.5	488.35	471.5
265776_at	227.6	P	211.2	P	205.4	P	192.8	P	219.4	199.1	219.4	199.1
265777_at	645.6	P	467.8	P	509.3	P	504.7	P	556.7	507	556.7	507
265778_at	1610.4	P	1594.5	P	1309.8	P	1531.2	P	1602.45	1420.5	1602.45	1420.5
265779_at	467.2	P	557.1	P	520.4	P	646.3	P	512.15	583.35	512.15	583.35
265790_at	704.5	P	520.9	P	662.6	P	482.9	P	612.7	572.75	612.7	572.75
265793_at	560.3	P	503.2	P	600.5	P	572	P	531.75	586.25	531.75	586.25
265760_at	801.4	P	768.9	P	1059.5	P	844.3	P	785.15	951.9	785.15	951.9
265761_at	190.9	P	176.1	P	138.9	P	136.6	P	183.5	137.75	183.5	137.75
265731_at	119.6	P	110.9	P	94.1	P	113.4	P	115.25	103.75	115.25	103.75
265732_at	115.4	P	222.1	P	177.8	P	214.4	P	168.75	196.1	168.75	196.1
265733_at	1229.6	P	822.9	P	1134.5	P	1044.5	P	1026.25	1089.5	1026.25	1089.5
265734_at	569	P	452.7	P	530.9	P	442.8	P	510.85	486.85	510.85	486.85
265735_at	3577.6	P	2581.6	P	3578.9	P	3154.8	P	3079.6	3366.85	3079.6	3366.85
265736_at	6504.2	P	4317.9	P	5530.2	P	5068.2	P	5411.05	5299.2	5411.05	5299.2
265737_at	4187.2	P	3473.7	P	3815.2	P	3663.9	P	3830.45	3739.55	3830.45	3739.55
265738_at	1226.6	P	1210.8	P	1192.8	P	1096.5	P	1218.7	1144.65	1218.7	1144.65
265739_at	802.7	P	718.7	P	725.1	P	684.7	P	760.7	704.9	760.7	704.9
265740_at	141.2	P	148.3	P	156.2	P	218.8	P	144.75	187.5	144.75	187.5
265741_at	381.6	P	366.5	P	305.4	P	367.2	P	374.05	336.3	374.05	336.3
265742_at	400.4	P	445.4	P	393.6	P	342.1	P	422.9	367.85	422.9	367.85
265754_x_at	65	P	52.9	P	51.5	P	48.5	P	58.95	50	58.95	50
265759_at	538.4	P	298.8	P	349.1	P	330.3	P	418.6	339.7	418.6	339.7
265699_at	90.5	P	46.1	P	41.8	P	66	P	68.3	53.9	68.3	53.9
265700_at	452.9	P	760.2	P	441.8	P	689.1	P	606.55	565.45	606.55	565.45
265702_at	102.7	P	136.5	P	116.5	P	115.5	P	119.6	116	119.6	116
265703_at	225.5	P	156.2	P	205.5	P	173.9	P	190.85	189.7	190.85	189.7
265704_at	453	P	242	P	358.2	P	272.1	P	347.5	315.15	347.5	315.15
265706_at	318.6	P	395.6	P	352.3	P	298.5	P	357.1	325.4	357.1	325.4
265707_at	769.7	P	801.3	P	826.6	P	806.5	P	785.5	816.55	785.5	816.55
265711_at	18.8	A	17.8	A	32.4	A	76.8	P	18.3	54.6	18.3	54.6
265712_s_at	1275.5	P	2046.4	P	1602.3	P	1534.4	P	1660.95	1568.35	1660.95	1568.35
265713_at	100.4	M	94.3	P	111.9	P	86.4	P	97.35	99.15	97.35	99.15
265715_s_at	120.4	P	63.5	P	113.9	P	74.8	P	91.95	94.35	91.95	94.35
265716_at	252.2	P	184.6	P	244.4	P	232.5	P	218.4	238.45	218.4	238.45
265717_at	2215.1	P	1695.8	P	2228	P	1884.2	P	1955.45	2056.1	1955.45	2056.1
265718_at	185.3	P	181.4	P	179.9	P	169.3	P	183.35	174.6	183.35	174.6
265720_at	1116.7	P	1311.9	P	1143	P	1149.5	P	1214.3	1146.25	1214.3	1146.25
265721_at	595.8	P	659.2	P	568.4	P	674.1	P	627.5	621.25	627.5	621.25
265722_at	359.5	P	344.1	P	345.4	P	346.6	P	351.8	346	351.8	346
265723_at	242.8	P	493.2	P	392.2	P	457.6	P	368	424.9	368	424.9
265724_at	104.1	P	55.3	P	101	P	55.1	P	79.7	78.05	79.7	78.05
265725_at	650.6	P	818.7	P	635.8	P	845.3	P	734.65	740.55	734.65	740.55
265726_at	55.3	P	38.8	P	18.3	A	46.2	P	47.05	32.25	47.05	32.25
265727_at	145.5	P	267.7	P	223.2	P	209.6	P	206.6	216.4	206.6	216.4
265728_at	111.6	P	116.7	P	115.3	P	146.3	P	114.15	130.8	114.15	130.8
265729_at	422.2	P	422.6	P	426.6	P	367.9	P	422.4	397.25	422.4	397.25
265730_at	185.9	P	130.1	P	230.5	P	120.9	P	158	175.7	158	175.7
265696_at	88.7	P	33	A	23.3	A	22.5	M	60.85	22.9	60.85	22.9
265697_at	835.2	P	664.1	P	784.4	P	700	P	749.65	742.2	749.65	742.2
265698_at	177.9	P	197.8	P	132.4	P	168.6	P	187.85	150.5	187.85	150.5
265668_at	379	P	850.2	P	432.9	P	984	P	614.6	708.45	614.6	708.45
265669_at	716.8	P	616.2	P	652.2	P	581.2	P	666.5	616.7	666.5	616.7
265670_s_at	4108.1	P	5198.4	P	5666.6	P	6323.9	P	4653.25	5995.25	4653.25	5995.25
265671_at	1860.1	P	1155.2	P	1853.5	P	1304.5	P	1507.65	1579	1507.65	1579
265672_at	46	M	52.1	P	62.7	P	59.1	P	49.05	60.9	49.05	60.9
265673_at	381.8	P	428.1	P	339.6	P	351.3	P	404.95	345.45	404.95	345.45
265674_at	3646.1	P	3810.3	P	3560.9	P	4448	P	3728.2	4004.45	3728.2	4004.45
265675_at	126.2	P	466.2	P	102.3	P	444.3	P	296.2	273.3	296.2	273.3
265676_at	954.1	P	699	P	890.4	P	704.9	P	826.55	797.65	826.55	797.65
265677_at	943.5	P	1048.2	P	1041.1	P	964.4	P	995.85	1002.75	995.85	1002.75
265678_at	174.8	P	167.1	P	221.8	P	189.3	P	170.95	205.55	170.95	205.55
265679_at	3082.7	P	3274.5	P	3064.3	P	3063.6	P	3178.6	3063.95	3178.6	3063.95
265680_at	2910.3	P	8808.1	P	4517.6	P	7019.5	P	5859.2	5768.55	5859.2	5768.55
265682_at	52.2	A	36.2	A	53.6	A	31.3	P	44.2	42.45	44.2	42.45
265691_at	289	P	242.6	P	251.7	P	265.1	P	265.8	258.4	265.8	258.4
265694_at	43.8	A	54.5	P	45.4	P	71.2	P	49.15	58.3	49.15	58.3
265695_at	150.7	P	139.6	P	154	P	185.2	P	145.15	169.6	145.15	169.6
265661_at	2335.5	P	2092.9	P	2172.9	P	2024.7	P	2214.2	2098.8	2214.2	2098.8
265662_at	737.3	P	886.1	P	879.1	P	785.9	P	811.7	832.5	811.7	832.5
265663_at	202.9	P	193.8	P	206	P	216.1	P	198.35	211.05	198.35	211.05
265664_at	331.8	P	551.4	P	477.1	P	468.2	P	441.6	472.65	441.6	472.65
265667_at	85.9	P	45.9	P	83	P	69.5	A	65.9	76.25	65.9	76.25
265636_at	165.8	M	134	P	137	P	92	P	149.9	114.5	149.9	114.5
265637_at	500.9	P	565.2	P	520.5	P	514.6	P	533.05	517.55	533.05	517.55
265638_at	182	P	95.1	P	109.3	P	120.4	P	138.55	114.85	138.55	114.85
265641_at	202.1	P	146.2	P	205.4	P	180.5	P	174.15	192.95	174.15	192.95
265642_at	1013.2	P	848.6	P	827	P	897.9	P	930.9	862.45	930.9	862.45
265643_at	125	P	174.8	P	173.3	P	226.9	P	149.9	200.1	149.9	200.1
265645_at	78.5	A	55.8	A	36.9	A	44.7	P	67.15	40.8	67.15	40.8
265646_at	325.6	P	311.7	P	347.3	P	233.6	P	318.65	290.45	318.65	290.45
265648_at	2129.9	P	3344.2	P	3263.8	P	3587	P	2737.05	3425.4	2737.05	3425.4
265649_at	3158.9	P	2232.7	P	2707.6	P	2087.3	P	2695.8	2397.45	2695.8	2397.45
265650_at	443.4	P	443.4	P	526.4	P	401.2	P	443.4	463.8	443.4	463.8
265656_at	104.1	P	53.6	A	116.6	P	54.6	A	78.85	85.6	78.85	85.6
265657_at	125.8	P	148.6	P	143.1	P	127.1	P	137.2	135.1	137.2	135.1
265659_at	113.6	P	142	P	114.5	P	157	P	127.8	135.75	127.8	135.75
265660_at	366.4	P	217.1	P	428.6	P	245.7	P	291.75	337.15	291.75	337.15
265633_at	1088.2	P	1424	P	1236	P	1592.7	P	1256.1	1414.35	1256.1	1414.35
265634_at	130.3	P	105.8	P	118.9	P	111.4	P	118.05	115.15	118.05	115.15
265605_at	37	A	48	A	47	P	56.1	P	42.5	51.55	42.5	51.55
265609_at	80.8	P	52.3	A	85.8	A	12.2	A	66.55	49	66.55	49
265610_at	1094.1	P	1153.7	P	1010.8	P	1023.6	P	1123.9	1017.2	1123.9	1017.2
265611_at	10493.7	P	10205.4	P	9517.8	P	8275.5	P	10349.5	8896.65	10349.5	8896.65
265613_at	277.1	P	190.5	P	229.5	P	279.2	P	233.8	254.35	233.8	254.35
265615_at	14281	P	14514.3	P	14302.8	P	13297.3	P	14397.6	13800	14397.6	13800
265617_at	3591.2	P	3431.4	P	3873.8	P	3433.2	P	3511.3	3653.5	3511.3	3653.5
265618_at	318.2	P	400.9	P	279	P	314.5	P	359.55	296.75	359.55	296.75
265619_at	75.5	P	42.2	P	31.4	A	34.7	P	58.85	33.05	58.85	33.05
265620_at	545.1	P	745.4	P	566.8	P	534.6	P	645.25	550.7	645.25	550.7
265626_at	679.4	P	749	P	803	P	781.4	P	714.2	792.2	714.2	792.2
265627_at	538.7	P	329.1	P	485	P	388.4	P	433.9	436.7	433.9	436.7
265628_at	604.8	P	474	P	548.7	P	469.5	P	539.4	509.1	539.4	509.1
265629_at	303.1	P	181.4	P	243.5	P	217.5	P	242.25	230.5	242.25	230.5
265630_at	609.4	P	629.8	P	581.2	P	600.5	P	619.6	590.85	619.6	590.85
265599_at	517.2	P	465.7	P	489.6	P	445.1	P	491.45	467.35	491.45	467.35
265575_at	1796.9	P	2160.7	P	1578.6	P	1867.4	P	1978.8	1723	1978.8	1723
265576_at	613	P	647.4	P	624.8	P	674.8	P	630.2	649.8	630.2	649.8
265580_at	315.8	P	350.7	P	235.6	P	295.5	P	333.25	265.55	333.25	265.55
265581_at	330.4	P	455.2	P	271.4	P	421	P	392.8	346.2	392.8	346.2
265582_at	89.4	P	53.2	P	49.4	P	67.8	P	71.3	58.6	71.3	58.6
265583_at	1308.4	P	1629.3	P	1634.1	P	1579.3	P	1468.85	1606.7	1468.85	1606.7
265584_at	91.4	M	130.6	P	117.8	P	59	A	111	88.4	111	88.4
265585_at	269.7	P	204.1	P	214	P	212.6	P	236.9	213.3	236.9	213.3
265588_at	80.8	A	105.6	A	133.2	A	149.5	M	93.2	141.35	93.2	141.35
265592_at	95.2	P	59.9	P	71.2	P	87	P	77.55	79.1	77.55	79.1
265593_s_at	1567.1	P	1911.8	P	1539.7	P	1673	P	1739.45	1606.35	1739.45	1606.35
265594_at	1062.1	P	757.5	P	931	P	840	P	909.8	885.5	909.8	885.5
265595_at	835.4	P	604.5	P	698.9	P	592.3	P	719.95	645.6	719.95	645.6
265596_at	202.3	P	145.6	P	166	P	164.6	P	173.95	165.3	173.95	165.3
265597_at	574.5	P	540.7	P	745.9	P	822	P	557.6	783.95	557.6	783.95
265570_at	177.9	P	201.5	P	177.2	P	170.8	P	189.7	174	189.7	174
265571_s_at	517.1	P	183.9	P	361.2	P	214.8	P	350.5	288	350.5	288
265572_at	60.2	A	246.3	P	266.2	P	167.5	P	153.25	216.85	153.25	216.85
265573_at	89.4	P	75.4	P	83.9	P	70.1	P	82.4	77	82.4	77
265542_at	406.4	P	303.8	P	331.9	P	382.8	P	355.1	357.35	355.1	357.35
265547_at	108.5	P	110.3	P	91.1	P	102.2	P	109.4	96.65	109.4	96.65
265559_at	70.6	P	122.2	P	78.7	P	79.1	P	96.4	78.9	96.4	78.9
265560_at	18555	P	14195	P	14203.8	P	14597.8	P	16375	14400.8	16375	14400.8
265561_s_at	3614.3	P	2574.9	P	3445.2	P	3124.2	P	3094.6	3284.7	3094.6	3284.7
265569_at	836	P	862.1	P	823.5	P	809.9	P	849.05	816.7	849.05	816.7
265510_at	744.8	P	728.2	P	931.3	P	763.6	P	736.5	847.45	736.5	847.45
265511_at	2978.2	P	3720.1	P	2441.5	P	2851.5	P	3349.15	2646.5	3349.15	2646.5
265512_at	229.9	P	217.9	P	250.1	P	226.2	P	223.9	238.15	223.9	238.15
265518_at	40.5	A	64.8	A	66.9	P	54.3	A	52.65	60.6	52.65	60.6
265519_at	99.3	P	67.9	A	57.6	A	130.5	P	83.6	94.05	83.6	94.05
265521_at	168.1	P	248.3	P	194.3	P	221.8	P	208.2	208.05	208.2	208.05
265522_at	116.5	P	109	P	185.8	P	123.2	P	112.75	154.5	112.75	154.5
265530_at	2050	P	3090.5	P	2397.3	P	2746	P	2570.25	2571.65	2570.25	2571.65
265535_at	302.6	P	454.6	P	365.7	P	534.5	P	378.6	450.1	378.6	450.1
265536_at	69	A	262.3	P	59.4	A	285.6	P	165.65	172.5	165.65	172.5
265538_at	351.4	P	335	P	371.3	P	332.2	P	343.2	351.75	343.2	351.75
265539_at	410.2	P	483	P	392.7	P	618.4	P	446.6	505.55	446.6	505.55
265478_at	5185.6	P	10202.6	P	6099	P	8465	P	7694.1	7282	7694.1	7282
265479_at	476.7	P	486.8	P	557.9	P	756.6	P	481.75	657.25	481.75	657.25
265480_at	934.2	P	910.7	P	921.1	P	669.8	P	922.45	795.45	922.45	795.45
265481_at	3676.5	P	10234.1	P	4220.5	P	7318.2	P	6955.3	5769.35	6955.3	5769.35
265484_at	145.8	P	119.7	P	117.8	P	126.8	P	132.75	122.3	132.75	122.3
265494_at	169.2	P	148.8	P	127.3	P	140.2	P	159	133.75	159	133.75
265495_at	888.5	P	2022.6	P	864.5	P	1519.6	P	1455.55	1192.05	1455.55	1192.05
265499_at	696.8	P	1273.8	P	923.4	P	931.5	P	985.3	927.45	985.3	927.45
265501_at	398.7	P	803	P	518.3	P	527.7	P	600.85	523	600.85	523
265505_at	318.3	P	354.6	P	351.1	P	343.9	P	336.45	347.5	336.45	347.5
265472_at	286.8	P	272.1	P	254.9	P	278.1	P	279.45	266.5	279.45	266.5
265474_at	206.9	P	305.9	P	216.5	P	223	P	256.4	219.75	256.4	219.75
265475_at	1207.9	P	1250.3	P	1166.3	P	1124.9	P	1229.1	1145.6	1229.1	1145.6
265476_at	944.5	P	979.4	P	1049.8	P	929.2	P	961.95	989.5	961.95	989.5
265448_at	27.4	A	36.4	A	37.7	P	61.6	P	31.9	49.65	31.9	49.65
265449_at	170.5	P	194.7	P	146.1	P	248	P	182.6	197.05	182.6	197.05
265450_at	676.5	P	943.6	P	732.1	P	776.5	P	810.05	754.3	810.05	754.3
265451_at	1256	P	1153.7	P	1387.8	P	1282.3	P	1204.85	1335.05	1204.85	1335.05
265452_at	175	P	411.2	P	267.8	P	444.7	P	293.1	356.25	293.1	356.25
265453_at	473.1	P	432.8	P	438	P	333.7	P	452.95	385.85	452.95	385.85
265454_at	60.9	M	137.1	P	91.2	P	97.3	P	99	94.25	99	94.25
265455_at	498.2	P	546.1	P	604.3	P	530.5	P	522.15	567.4	522.15	567.4
265456_at	1981.3	P	1883.7	P	2145.9	P	1685.8	P	1932.5	1915.85	1932.5	1915.85
265457_at	1324.8	P	2163	P	1151.2	P	1894.3	P	1743.9	1522.75	1743.9	1522.75
265458_at	531.8	P	453.4	P	414.9	P	508.1	P	492.6	461.5	492.6	461.5
265459_at	2358.8	P	1765.2	P	2246.2	P	1763.3	P	2062	2004.75	2062	2004.75
265460_at	3107.7	P	1807.9	P	2964.6	P	1902.4	P	2457.8	2433.5	2457.8	2433.5
265461_at	1953	P	3189	P	2131.6	P	3325.7	P	2571	2728.65	2571	2728.65
265464_at	57.5	A	69.5	A	88.8	P	33.1	P	63.5	60.95	63.5	60.95
265466_at	112.4	P	165.7	P	107.5	P	146.3	P	139.05	126.9	139.05	126.9
265467_at	324.9	P	221.7	P	271.9	P	279.2	P	273.3	275.55	273.3	275.55
265469_at	229.3	P	191.1	P	211.6	P	201.9	P	210.2	206.75	210.2	206.75
265470_at	199.6	P	325.5	P	294.4	P	288.7	P	262.55	291.55	262.55	291.55
265471_at	592	P	566.7	P	620.7	P	725	P	579.35	672.85	579.35	672.85
265444_s_at	1914.6	P	2255.8	P	2320	P	2322.5	P	2085.2	2321.25	2085.2	2321.25
265445_at	6968.3	P	4380	P	4459.2	P	4206.7	P	5674.15	4332.95	5674.15	4332.95
265446_at	5867.2	P	5392.6	P	5717.3	P	5678.8	P	5629.9	5698.05	5629.9	5698.05
265416_at	813.8	P	789	P	861.7	P	944.2	P	801.4	902.95	801.4	902.95
265417_at	2112.1	P	1956	P	1992.7	P	1866.5	P	2034.05	1929.6	2034.05	1929.6
265419_at	271.7	P	206.9	P	297.5	P	204.1	P	239.3	250.8	239.3	250.8
265420_s_at	40.1	P	37.6	A	19.4	A	63.9	A	38.85	41.65	38.85	41.65
265423_at	369.3	P	393.2	P	386.2	P	327.6	P	381.25	356.9	381.25	356.9
265424_at	463	P	543.8	P	516.4	P	583	P	503.4	549.7	503.4	549.7
265425_at	65.4	P	103.8	P	57.4	P	59.4	A	84.6	58.4	84.6	58.4
265426_at	1018.2	P	1211.7	P	1015.9	P	868.4	P	1114.95	942.15	1114.95	942.15
265427_at	361.9	P	708.3	P	597.2	P	609.7	P	535.1	603.45	535.1	603.45
265431_at	189.4	P	156.2	P	152.2	P	131.3	P	172.8	141.75	172.8	141.75
265432_at	193.2	P	113.4	P	136.7	P	133.8	P	153.3	135.25	153.3	135.25
265433_at	233.5	P	221.9	P	180.9	P	209.2	P	227.7	195.05	227.7	195.05
265435_s_at	761.1	P	505.8	P	677.7	P	492.9	P	633.45	585.3	633.45	585.3
265437_at	69	P	72.5	P	57.1	P	60.3	P	70.75	58.7	70.75	58.7
265439_at	336.6	P	167.3	P	374.6	P	212.7	P	251.95	293.65	251.95	293.65
265440_at	3348.2	P	3306.8	P	2983.6	P	3694.9	P	3327.5	3339.25	3327.5	3339.25
265442_at	169.7	P	145.3	P	194.7	P	221.1	P	157.5	207.9	157.5	207.9
265415_at	3917.9	P	2431.1	P	2755.1	P	2345.3	P	3174.5	2550.2	3174.5	2550.2
265384_at	3655.2	P	2997	P	3575.2	P	3726.6	P	3326.1	3650.9	3326.1	3650.9
265385_at	1020.4	P	1194	P	1056.6	P	1137.7	P	1107.2	1097.15	1107.2	1097.15
265386_at	1022.6	P	867.7	P	889.6	P	880.6	P	945.15	885.1	945.15	885.1
265387_at	5133.9	P	5648.7	P	5345.5	P	3310.1	P	5391.3	4327.8	5391.3	4327.8
265388_s_at	1445.4	P	1271.7	P	1285	P	1208.5	P	1358.55	1246.75	1358.55	1246.75
265389_at	463.1	P	354.8	P	525.4	P	367.6	P	408.95	446.5	408.95	446.5
265390_at	3760.5	P	2427.6	P	3303.1	P	2814.6	P	3094.05	3058.85	3094.05	3058.85
265391_at	365.8	P	320.2	P	319.8	P	312.6	P	343	316.2	343	316.2
265392_at	2254.4	P	2134	P	2276.1	P	2302.3	P	2194.2	2289.2	2194.2	2289.2
265393_at	405	P	341.2	P	344	P	374.5	P	373.1	359.25	373.1	359.25
265394_at	403.2	P	372.7	P	344	P	375.8	P	387.95	359.9	387.95	359.9
265395_at	322.6	P	227.6	P	319.4	P	202.7	P	275.1	261.05	275.1	261.05
265398_at	264.4	P	220.6	P	294.5	P	275.9	P	242.5	285.2	242.5	285.2
265400_at	682.4	P	417.5	P	617.8	P	424.7	P	549.95	521.25	549.95	521.25
265402_at	576.9	P	585	P	603.3	P	521.8	P	580.95	562.55	580.95	562.55
265405_at	70.3	P	51.4	A	59	P	46.4	P	60.85	52.7	60.85	52.7
265411_at	249.1	P	141.8	P	191.4	P	125.9	P	195.45	158.65	195.45	158.65
265412_at	523.5	P	582.9	P	582.5	P	567.5	P	553.2	575	553.2	575
265413_s_at	207.6	P	243.9	P	214.8	P	239.4	P	225.75	227.1	225.75	227.1
265414_at	263.2	P	183	P	314.4	P	316.7	P	223.1	315.55	223.1	315.55
265382_at	906.7	P	952.9	P	1044.8	P	830.6	P	929.8	937.7	929.8	937.7
265383_at	212.5	P	190.2	P	196.9	P	199.9	P	201.35	198.4	201.35	198.4
265352_at	7867.6	P	5664.3	P	7437.3	P	6396.3	P	6765.95	6916.8	6765.95	6916.8
265353_at	635.4	P	473.4	P	473.9	P	473.8	P	554.4	473.85	554.4	473.85
265354_at	3016.6	P	3465.5	P	3696.1	P	3254.4	P	3241.05	3475.25	3241.05	3475.25
265356_at	145.5	P	169.5	P	138.1	P	200.3	P	157.5	169.2	157.5	169.2
265357_at	944.2	P	618	P	838.8	P	668.5	P	781.1	753.65	781.1	753.65
265358_at	1619.3	P	1798.3	P	1805.3	P	1755.5	P	1708.8	1780.4	1708.8	1780.4
265359_at	491.7	P	520.5	P	634.8	P	534.7	P	506.1	584.75	506.1	584.75
265366_at	188.8	A	112.1	P	134.7	M	166.3	A	150.45	150.5	150.45	150.5
265373_at	180.6	P	131.1	P	139.9	P	140.5	P	155.85	140.2	155.85	140.2
265374_at	7161.8	P	6064.3	P	6090.3	P	5820.3	P	6613.05	5955.3	6613.05	5955.3
265375_at	2422	P	2442.7	P	2149.5	P	2277.9	P	2432.35	2213.7	2432.35	2213.7
265376_at	74.1	A	72.2	P	48.5	P	61	P	73.15	54.75	73.15	54.75
265377_at	700.3	P	488	P	582.9	P	473.9	P	594.15	528.4	594.15	528.4
265321_at	1440.8	P	1948.2	P	1549.5	P	1999.9	P	1694.5	1774.7	1694.5	1774.7
265324_at	583.8	P	514.2	P	472.3	P	521	P	549	496.65	549	496.65
265325_at	261	P	194	P	228.8	P	197	P	227.5	212.9	227.5	212.9
265326_at	91.7	M	51.4	P	88.8	P	71.4	P	71.55	80.1	71.55	80.1
265327_at	245.7	P	405.7	P	447.7	P	369.1	P	325.7	408.4	325.7	408.4
265330_at	554.6	P	445.6	P	537.6	P	395.4	P	500.1	466.5	500.1	466.5
265332_at	57	P	76.9	P	91.7	P	123.5	P	66.95	107.6	66.95	107.6
265333_at	209.6	P	300.1	P	220.6	P	295.6	P	254.85	258.1	254.85	258.1
265334_at	140.6	M	71.7	A	80.3	A	72.5	P	106.15	76.4	106.15	76.4
265335_at	86.8	P	35.3	A	80.9	P	110.9	P	61.05	95.9	61.05	95.9
265336_at	391.2	P	227.3	P	362.7	P	238.7	P	309.25	300.7	309.25	300.7
265337_at	567.4	P	648.2	P	694.1	P	610	P	607.8	652.05	607.8	652.05
265338_at	384.8	P	248.4	P	308.5	P	273.9	P	316.6	291.2	316.6	291.2
265340_at	171.9	P	185.9	P	228.3	P	237.6	P	178.9	232.95	178.9	232.95
265341_at	108.3	M	61.9	A	89.3	P	83.8	A	85.1	86.55	85.1	86.55
265342_at	118.7	P	111.8	P	108.8	P	70	A	115.25	89.4	115.25	89.4
265343_at	250	P	264.7	P	263.1	P	289.8	P	257.35	276.45	257.35	276.45
265344_at	964.6	P	1134.7	P	1130.4	P	1111.9	P	1049.65	1121.15	1049.65	1121.15
265345_at	100.8	P	110	P	103.9	P	117.1	P	105.4	110.5	105.4	110.5
265347_at	203.1	P	245.3	P	196.3	P	221.1	P	224.2	208.7	224.2	208.7
265351_at	87.6	P	44.8	P	53.8	P	53.9	P	66.2	53.85	66.2	53.85
265317_at	190.7	P	169.2	P	151.4	P	169.4	P	179.95	160.4	179.95	160.4
265318_at	196.9	P	152.6	P	123.7	P	154.8	P	174.75	139.25	174.75	139.25
265319_at	1234.9	P	984.6	P	1193.6	P	1190.9	P	1109.75	1192.25	1109.75	1192.25
265289_at	445.1	P	545.8	P	404.6	P	570.5	P	495.45	487.55	495.45	487.55
265291_at	474.8	P	768.4	P	585.1	P	738.7	P	621.6	661.9	621.6	661.9
265295_at	81	P	107	P	85.1	P	109.5	P	94	97.3	94	97.3
265297_at	276.9	P	357.1	P	346.9	P	368.5	P	317	357.7	317	357.7
265299_at	66	P	80.6	P	81.4	P	93.9	P	73.3	87.65	73.3	87.65
265301_s_at	37.8	P	76.9	P	68	P	73.1	P	57.35	70.55	57.35	70.55
265302_at	65	A	100.4	P	78.7	P	135.5	P	82.7	107.1	82.7	107.1
265305_at	42.1	A	48.8	P	44.2	P	50.7	A	45.45	47.45	45.45	47.45
265306_at	833	P	720	P	648.8	P	618	P	776.5	633.4	776.5	633.4
265307_at	202	A	209.6	P	245	P	215.7	P	205.8	230.35	205.8	230.35
265308_at	129.1	P	97.3	P	107.5	P	116.5	P	113.2	112	113.2	112
265309_at	58.9	P	61.9	M	81.5	P	31.3	P	60.4	56.4	60.4	56.4
265310_at	805.3	P	588.7	P	717.1	P	557.3	P	697	637.2	697	637.2
265312_at	58.4	P	61.9	P	61.3	P	32.1	P	60.15	46.7	60.15	46.7
265315_at	135.4	P	108.6	P	100	P	79.5	P	122	89.75	122	89.75
265316_at	67.6	M	95.9	P	55.7	A	53.8	P	81.75	54.75	81.75	54.75
265283_at	182.8	P	270.5	P	283.3	P	257.5	P	226.65	270.4	226.65	270.4
265284_at	1403.9	P	1239.4	P	1221.7	P	1245.2	P	1321.65	1233.45	1321.65	1233.45
265285_at	250.7	P	279.2	P	284.4	P	278.6	P	264.95	281.5	264.95	281.5
265286_at	2655.8	P	2177.3	P	2329.2	P	2368.2	P	2416.55	2348.7	2416.55	2348.7
265287_at	2955.5	P	3260.7	P	3280	P	3221.8	P	3108.1	3250.9	3108.1	3250.9
265288_at	893.5	P	754.7	P	894.5	P	820.6	P	824.1	857.55	824.1	857.55
265257_at	3802	P	3387.8	P	3444.9	P	3186.4	P	3594.9	3315.65	3594.9	3315.65
265258_at	478.3	P	304.8	P	342.8	P	341.4	P	391.55	342.1	391.55	342.1
265259_at	475.4	P	547	P	494.4	P	589.2	P	511.2	541.8	511.2	541.8
265260_at	941.3	P	637.6	P	929.1	P	662.4	P	789.45	795.75	789.45	795.75
265265_at	85.6	P	123.2	P	96.4	P	132.4	P	104.4	114.4	104.4	114.4
265266_at	1193.9	P	1950.6	P	1421.6	P	1678.9	P	1572.25	1550.25	1572.25	1550.25
265269_at	299.5	P	350.7	P	338.7	P	393.5	P	325.1	366.1	325.1	366.1
265270_at	1163.4	P	986.7	P	1111.7	P	1144.2	P	1075.05	1127.95	1075.05	1127.95
265271_at	152.3	P	204.9	P	194.6	P	226.6	P	178.6	210.6	178.6	210.6
265272_at	132.6	P	148.4	P	226.1	P	215.4	P	140.5	220.75	140.5	220.75
265273_at	310	P	258.9	P	285.1	P	281.3	P	284.45	283.2	284.45	283.2
265274_at	176.8	P	207.3	P	160.9	P	218.2	P	192.05	189.55	192.05	189.55
265276_at	2489.9	P	2759.6	P	4035.3	P	2793.3	P	2624.75	3414.3	2624.75	3414.3
265277_at	90.5	P	62.6	P	83.8	P	94.1	P	76.55	88.95	76.55	88.95
265279_at	30.4	A	57	A	45.9	P	57	P	43.7	51.45	43.7	51.45
265281_at	1009.8	P	1092.7	P	1069.1	P	1182.6	P	1051.25	1125.85	1051.25	1125.85
265254_at	237.7	P	232.5	P	221.9	P	185.4	P	235.1	203.65	235.1	203.65
265255_at	61.9	A	26.8	A	50.9	P	42.3	A	44.35	46.6	44.35	46.6
265256_at	709.8	P	628.7	P	572	P	634	P	669.25	603	669.25	603
265226_at	704.1	P	692.5	P	865.7	P	854	P	698.3	859.85	698.3	859.85
265227_s_at	106.5	P	99.8	P	126.2	P	71.5	P	103.15	98.85	103.15	98.85
265228_s_at	601.6	P	536.9	P	435.2	P	529.1	P	569.25	482.15	569.25	482.15
265229_s_at	38.1	A	50.2	P	47.8	P	73.2	P	44.15	60.5	44.15	60.5
265230_s_at	297.8	P	330	P	265	P	290.2	P	313.9	277.6	313.9	277.6
265232_s_at	131.8	P	156.4	P	125.4	P	135.5	P	144.1	130.45	144.1	130.45
265233_s_at	163.5	P	213.4	P	135.6	P	165.2	P	188.45	150.4	188.45	150.4
265235_s_at	60.8	P	83.8	P	63.7	P	72.6	P	72.3	68.15	72.3	68.15
265238_s_at	94.9	P	40.9	P	60.5	P	104.1	P	67.9	82.3	67.9	82.3
265243_at	156.8	P	51.3	P	106.5	P	78.2	P	104.05	92.35	104.05	92.35
265244_at	395.9	P	440.9	P	473.4	P	422.2	P	418.4	447.8	418.4	447.8
265245_at	325.4	P	465.1	P	385	P	362	P	395.25	373.5	395.25	373.5
265247_at	5114	P	4052.5	P	4259.1	P	4543.7	P	4583.25	4401.4	4583.25	4401.4
265248_at	93.5	P	73.5	P	82.5	P	53.2	P	83.5	67.85	83.5	67.85
265249_at	27.8	A	62.5	P	32	A	11.9	A	45.15	21.95	45.15	21.95
265250_at	157	P	100.8	P	128.7	P	98.5	P	128.9	113.6	128.9	113.6
265252_at	319.8	P	258.5	P	279.4	P	279.6	P	289.15	279.5	289.15	279.5
265219_at	2190.4	P	2062	P	2319.4	P	2097.9	P	2126.2	2208.65	2126.2	2208.65
265220_at	1998.8	P	2446.9	P	2019	P	1979.6	P	2222.85	1999.3	2222.85	1999.3
265221_s_at	142.8	P	155	P	185.5	P	261	P	148.9	223.25	148.9	223.25
265222_at	1651.3	P	1271	P	1340.7	P	1331	P	1461.15	1335.85	1461.15	1335.85
265225_at	404.7	P	283.9	P	291.7	P	288.2	P	344.3	289.95	344.3	289.95
265195_at	59	A	55.4	A	63.1	M	58.9	P	57.2	61	57.2	61
265196_at	152.9	P	171.8	P	149.9	P	228.9	P	162.35	189.4	162.35	189.4
265199_s_at	474.2	P	775	P	500.3	P	583.5	P	624.6	541.9	624.6	541.9
265200_s_at	885.3	P	851.3	P	581.4	P	952	P	868.3	766.7	868.3	766.7
265201_at	143.8	P	170	P	244.8	P	179.1	P	156.9	211.95	156.9	211.95
265203_at	486.3	P	470.3	P	289.3	P	281.4	P	478.3	285.35	478.3	285.35
265206_at	322.5	P	293.8	P	267.3	P	275.8	P	308.15	271.55	308.15	271.55
265207_at	1105.6	P	635.2	P	762	P	770	P	870.4	766	870.4	766
265208_at	4035.5	P	3608.1	P	3886.5	P	4499.7	P	3821.8	4193.1	3821.8	4193.1
265210_at	3378.2	P	2397.4	P	3354.8	P	2675.4	P	2887.8	3015.1	2887.8	3015.1
265212_at	164.7	P	157.2	P	148.1	P	189.8	P	160.95	168.95	160.95	168.95
265213_at	101.5	P	96.9	P	93	P	102.8	P	99.2	97.9	99.2	97.9
265214_at	1852	P	1693.1	P	1835.4	P	1579.8	P	1772.55	1707.6	1772.55	1707.6
265217_s_at	279.5	P	244	P	291.1	P	288.9	P	261.75	290	261.75	290
265218_at	187.1	P	176.9	P	244.9	P	217.5	P	182	231.2	182	231.2
265191_at	205.5	P	242.4	P	240.8	P	268.5	P	223.95	254.65	223.95	254.65
265192_at	714.3	P	795	P	599.3	P	746.4	P	754.65	672.85	754.65	672.85
265193_at	194.9	P	155.8	P	154	P	168.6	P	175.35	161.3	175.35	161.3
265194_at	13005.5	P	11444.6	P	13501.6	P	11567.2	P	12225	12534.4	12225	12534.4
265169_x_at	189	P	304.8	P	276.1	P	208.1	P	246.9	242.1	246.9	242.1
265170_at	204.4	P	137.7	P	308.7	P	215.9	P	171.05	262.3	171.05	262.3
265172_at	892.5	P	859.5	P	889.6	P	881.2	P	876	885.4	876	885.4
265174_s_at	64.2	A	73.1	P	72.5	P	116.7	P	68.65	94.6	68.65	94.6
265175_at	187.4	P	198.8	P	265.1	P	272.5	P	193.1	268.8	193.1	268.8
265182_at	559.3	P	572	P	559.2	P	519.1	P	565.65	539.15	565.65	539.15
265183_at	171.9	P	125	P	112.7	P	130.6	P	148.45	121.65	148.45	121.65
265184_at	1532.9	P	2166.8	P	1883.3	P	1726.5	P	1849.85	1804.9	1849.85	1804.9
265186_at	168.9	P	190.6	P	170.4	P	199.5	P	179.75	184.95	179.75	184.95
265187_at	5963.3	P	5707.5	P	5519.8	P	5888.6	P	5835.4	5704.2	5835.4	5704.2
265188_at	240.8	P	160.1	P	346	P	241.6	P	200.45	293.8	200.45	293.8
265189_at	123	P	168	P	140.6	P	152.7	P	145.5	146.65	145.5	146.65
265190_at	602.8	P	568.1	P	514.6	P	623.8	P	585.45	569.2	585.45	569.2
265132_at	284.4	P	350.5	P	243.4	P	295.9	P	317.45	269.65	317.45	269.65
265135_at	412.8	P	372.1	P	424.4	P	414.7	P	392.45	419.55	392.45	419.55
265136_at	584.9	P	689.4	P	653.4	P	539.2	P	637.15	596.3	637.15	596.3
265139_at	178.8	P	169.7	P	147.8	P	134.5	P	174.25	141.15	174.25	141.15
265141_at	353.5	P	362.9	P	441.5	P	427.5	P	358.2	434.5	358.2	434.5
265142_at	485.5	P	443.5	P	452.8	P	431.1	P	464.5	441.95	464.5	441.95
265143_at	164.3	P	174.5	P	159.8	P	202.8	P	169.4	181.3	169.4	181.3
265148_at	2027.2	P	1544.7	P	1819.2	P	1598.6	P	1785.95	1708.9	1785.95	1708.9
265149_at	2104.5	P	1646.5	P	1448.4	P	1662.8	P	1875.5	1555.6	1875.5	1555.6
265150_at	3942.5	P	4441.7	P	4687.6	P	4513.9	P	4192.1	4600.75	4192.1	4600.75
265151_at	80.7	M	115.1	P	105.9	P	136.6	P	97.9	121.25	97.9	121.25
265154_at	40.1	P	44	A	64.5	P	46	P	42.05	55.25	42.05	55.25
265155_at	108.9	P	114.8	P	159.4	P	111.4	P	111.85	135.4	111.85	135.4
265158_at	36.7	M	35.3	A	32	P	52	M	36	42	36	42
265160_at	48.3	A	46.2	A	81.9	A	51.6	P	47.25	66.75	47.25	66.75
265161_at	2245.6	P	1514.7	P	2122.1	P	1567.2	P	1880.15	1844.65	1880.15	1844.65
265162_at	487.3	P	360.2	P	404.1	P	435.3	P	423.75	419.7	423.75	419.7
265129_at	340.8	P	403.4	P	436.3	P	365.9	P	372.1	401.1	372.1	401.1
265130_at	1073.3	P	1190	P	1252.2	P	1119.5	P	1131.65	1185.85	1131.65	1185.85
265100_at	61.4	P	76.3	P	37	P	74	P	68.85	55.5	68.85	55.5
265101_at	2087.6	P	1262.4	P	1460.9	P	1559.5	P	1675	1510.2	1675	1510.2
265103_at	83.8	P	48.4	P	60.5	P	94.9	P	66.1	77.7	66.1	77.7
265104_at	157.5	P	185	P	192.8	P	181.2	P	171.25	187	171.25	187
265107_s_at	158.9	P	91.4	P	121.8	P	145.8	P	125.15	133.8	125.15	133.8
265109_s_at	301.6	P	415	P	322.5	P	330.6	P	358.3	326.55	358.3	326.55
265111_at	1063.5	P	651	P	817.4	P	645.5	P	857.25	731.45	857.25	731.45
265116_at	3953.8	P	4283.7	P	3533.1	P	3852.1	P	4118.75	3692.6	4118.75	3692.6
265117_at	412.8	P	365	P	499.6	P	364.8	P	388.9	432.2	388.9	432.2
265118_at	644.2	P	831	P	886	P	758.3	P	737.6	822.15	737.6	822.15
265119_at	281	P	372.4	P	230.7	P	368.8	P	326.7	299.75	326.7	299.75
265120_at	382.1	P	184.8	P	282.2	P	240.2	P	283.45	261.2	283.45	261.2
265069_at	56.5	A	46.1	P	36.5	A	31.3	A	51.3	33.9	51.3	33.9
265070_at	987.8	P	2252.7	P	1039.9	P	1987.6	P	1620.25	1513.75	1620.25	1513.75
265071_at	383.1	P	446.1	P	548.3	P	475.8	P	414.6	512.05	414.6	512.05
265073_at	596.6	P	449.9	P	598.4	P	443	P	523.25	520.7	523.25	520.7
265074_at	88	P	64.2	P	62.6	M	62.8	M	76.1	62.7	76.1	62.7
265075_at	7652.7	P	6573.5	P	7442.7	P	6732.5	P	7113.1	7087.6	7113.1	7087.6
265076_at	3488	P	2095.3	P	2757.5	P	2951.1	P	2791.65	2854.3	2791.65	2854.3
265077_at	1214.3	P	2020.9	P	1333.8	P	1872.1	P	1617.6	1602.95	1617.6	1602.95
265078_at	355	P	335.5	P	363.4	P	287.7	P	345.25	325.55	345.25	325.55
265079_at	209.3	P	242	P	265.3	P	284.8	P	225.65	275.05	225.65	275.05
265085_at	74.5	M	77.2	A	72.5	A	52.6	A	75.85	62.55	75.85	62.55
265086_at	99.9	P	149.4	P	118.1	P	84	P	124.65	101.05	124.65	101.05
265087_at	125.7	P	89.6	P	89.1	P	112	P	107.65	100.55	107.65	100.55
265088_at	93.6	P	70.4	P	67.5	P	97.7	P	82	82.6	82	82.6
265090_at	68.3	P	35.7	A	74	P	69.7	P	52	71.85	52	71.85
265092_at	863.2	P	872	P	745.6	P	927.2	P	867.6	836.4	867.6	836.4
265093_at	220.9	P	357.5	P	277.4	P	275.7	P	289.2	276.55	289.2	276.55
265097_at	163.3	P	83	P	126.5	P	91.7	P	123.15	109.1	123.15	109.1
265098_at	77.9	P	66.8	M	56.1	A	60.8	P	72.35	58.45	72.35	58.45
265065_at	46.8	P	60	A	50.2	P	56.4	P	53.4	53.3	53.4	53.3
265066_at	1537	P	1168.4	P	1738.9	P	1284.7	P	1352.7	1511.8	1352.7	1511.8
265067_at	7567.5	P	10212.1	P	8419.6	P	9060	P	8889.8	8739.8	8889.8	8739.8
265036_at	967.5	P	909	P	743.9	P	948.8	P	938.25	846.35	938.25	846.35
265037_at	1801.6	P	1671.6	P	2023.5	P	1745.7	P	1736.6	1884.6	1736.6	1884.6
265038_at	55.6	P	41.7	A	41.4	P	28.6	A	48.65	35	48.65	35
265039_at	65.2	P	70.7	P	140.9	P	163.9	P	67.95	152.4	67.95	152.4
265040_at	329	P	367	P	357.6	P	380	P	348	368.8	348	368.8
265041_at	124.4	P	120.2	P	101.2	P	105.2	P	122.3	103.2	122.3	103.2
265042_at	586.5	P	471.4	P	611.8	P	547.7	P	528.95	579.75	528.95	579.75
265043_at	2193.6	P	2406.7	P	2461.8	P	2572.4	P	2300.15	2517.1	2300.15	2517.1
265044_at	587.1	P	560.3	P	619.4	P	454.5	P	573.7	536.95	573.7	536.95
265045_s_at	504.4	P	337.8	P	431.2	P	411.4	P	421.1	421.3	421.1	421.3
265048_at	70.4	P	47.6	P	68.5	P	48.3	P	59	58.4	59	58.4
265049_at	95.7	P	58.7	A	111.7	P	50.5	A	77.2	81.1	77.2	81.1
265050_at	141.1	P	86.8	P	162	P	83.9	P	113.95	122.95	113.95	122.95
265051_at	250.6	P	292.8	P	304.4	P	350.1	P	271.7	327.25	271.7	327.25
265054_x_at	17.7	A	17.7	A	7.1	A	64.5	P	17.7	35.8	17.7	35.8
265056_at	3711.8	P	3945.7	P	4013.9	P	4301.3	P	3828.75	4157.6	3828.75	4157.6
265057_at	344.9	P	376	P	278.5	P	297.8	P	360.45	288.15	360.45	288.15
265059_at	94.3	P	127	P	139.5	P	97.1	P	110.65	118.3	110.65	118.3
265060_at	246	P	163.2	P	146.3	P	196.6	P	204.6	171.45	204.6	171.45
265061_at	193.8	P	225.5	P	192.3	P	276.3	P	209.65	234.3	209.65	234.3
265062_at	62.2	P	126.3	P	90.9	P	114.9	P	94.25	102.9	94.25	102.9
265030_at	31.7	A	94.8	P	96.5	P	83.3	P	63.25	89.9	63.25	89.9
265031_at	107.2	P	77	P	114.9	P	95.3	P	92.1	105.1	92.1	105.1
265032_at	413.3	P	249.3	P	395	P	320	P	331.3	357.5	331.3	357.5
265033_at	8790.2	P	9485	P	9350.9	P	8816.7	P	9137.6	9083.8	9137.6	9083.8
265034_at	498	P	731.9	P	716.7	P	686.5	P	614.95	701.6	614.95	701.6
265035_at	847	P	962.8	P	1060.3	P	1062.8	P	904.9	1061.55	904.9	1061.55
265005_at	196.5	P	194.7	P	284.8	P	317.5	P	195.6	301.15	195.6	301.15
265006_at	686.4	P	530.7	P	690.1	P	578.9	P	608.55	634.5	608.55	634.5
265008_at	1647.1	P	2039.8	P	1691.9	P	1956.3	P	1843.45	1824.1	1843.45	1824.1
265010_at	1536.2	P	1382.7	P	1579.6	P	1336.6	P	1459.45	1458.1	1459.45	1458.1
265011_at	390.7	P	321.5	P	379.6	P	338.6	P	356.1	359.1	356.1	359.1
265013_at	356.4	P	409.4	P	357.1	P	375.4	P	382.9	366.25	382.9	366.25
265019_at	399.9	P	390.4	P	427.8	P	337.4	P	395.15	382.6	395.15	382.6
265021_at	223.4	P	224	P	287.7	P	272.2	P	223.7	279.95	223.7	279.95
265022_at	105.5	M	119.3	P	47.4	A	65	P	112.4	56.2	112.4	56.2
265023_at	784.7	P	735.4	P	643.9	P	581.7	P	760.05	612.8	760.05	612.8
265024_at	57.2	A	156.8	P	66.5	P	134.2	P	107	100.35	107	100.35
265025_at	116.5	P	64.8	P	66.3	P	83.7	P	90.65	75	90.65	75
265026_at	3222.6	P	2830.6	P	3141	P	2944.9	P	3026.6	3042.95	3026.6	3042.95
265027_at	126.6	P	128.1	P	159.6	P	110.9	P	127.35	135.25	127.35	135.25
265028_at	1151.8	P	826.6	P	1178.1	P	1067.9	P	989.2	1123	989.2	1123
265029_at	135.7	P	78.6	M	148.2	P	100.1	P	107.15	124.15	107.15	124.15
265002_at	180.2	P	144.1	P	136.9	P	152.5	P	162.15	144.7	162.15	144.7
264975_at	98.5	P	62.3	P	92.9	P	63.1	P	80.4	78	80.4	78
264976_at	74.9	P	60.4	M	38.3	A	35.9	M	67.65	37.1	67.65	37.1
264977_at	1309.2	P	1166.6	P	1171.3	P	1190	P	1237.9	1180.65	1237.9	1180.65
264978_at	62.9	P	45.9	A	82.4	P	42.6	P	54.4	62.5	54.4	62.5
264979_s_at	70.8	A	70.4	P	39.2	P	92	P	70.6	65.6	70.6	65.6
264980_at	477.2	P	459.2	P	419.7	P	406.7	P	468.2	413.2	468.2	413.2
264984_at	2235.3	P	2461.5	P	2287.3	P	2542.5	P	2348.4	2414.9	2348.4	2414.9
264985_at	426	P	317.3	P	301.2	P	358.3	P	371.65	329.75	371.65	329.75
264986_at	1174.1	P	1072.9	P	955.2	P	829.4	P	1123.5	892.3	1123.5	892.3
264987_at	214.4	P	156.1	P	211.6	P	160.7	P	185.25	186.15	185.25	186.15
264989_at	215.6	P	218.5	P	190.7	P	257.6	P	217.05	224.15	217.05	224.15
264990_at	188.3	P	167.5	P	120.3	P	180	P	177.9	150.15	177.9	150.15
264991_s_at	42.9	A	76.8	P	62	A	49.9	P	59.85	55.95	59.85	55.95
264992_at	226.3	P	337.4	P	266.5	P	212.1	P	281.85	239.3	281.85	239.3
264994_at	91.2	P	95.4	P	80	P	156.5	P	93.3	118.25	93.3	118.25
264996_at	579.3	P	758.8	P	595.8	P	735.7	P	669.05	665.75	669.05	665.75
264998_at	249.7	P	214.7	P	267.8	P	188.5	P	232.2	228.15	232.2	228.15
264999_at	386.6	P	492.2	P	338.4	P	457.7	P	439.4	398.05	439.4	398.05
265000_at	220.1	P	218.2	P	280.1	P	217.4	P	219.15	248.75	219.15	248.75
265001_at	4476.8	P	3522	P	4177.3	P	3535.6	P	3999.4	3856.45	3999.4	3856.45
264967_at	2167.6	P	1797.6	P	2215.3	P	2019.5	P	1982.6	2117.4	1982.6	2117.4
264968_at	213.5	P	261.8	P	226.1	P	371.8	P	237.65	298.95	237.65	298.95
264969_at	160.3	P	131.5	P	138.2	P	142.8	P	145.9	140.5	145.9	140.5
264970_at	1795.5	P	1763	P	1717.2	P	1697.8	P	1779.25	1707.5	1779.25	1707.5
264942_at	223	P	280.4	P	199.6	P	246.7	P	251.7	223.15	251.7	223.15
264944_at	559.2	P	576.3	P	498.5	P	535.7	P	567.75	517.1	567.75	517.1
264945_at	114.8	M	116.7	A	102.6	P	96.6	P	115.75	99.6	115.75	99.6
264946_at	56.3	P	63.7	P	47	A	65.2	P	60	56.1	60	56.1
264947_at	70.3	P	48.2	P	67.5	P	84.2	P	59.25	75.85	59.25	75.85
264948_at	104.1	P	87.7	P	83.4	P	104.3	P	95.9	93.85	95.9	93.85
264949_at	40.3	P	99.6	P	44.7	P	56	P	69.95	50.35	69.95	50.35
264951_at	533	P	746.7	P	579.5	P	728.7	P	639.85	654.1	639.85	654.1
264952_at	1578.7	P	1291.8	P	1498.4	P	1458.4	P	1435.25	1478.4	1435.25	1478.4
264953_at	2298	P	9649.5	P	2114.4	P	8076.7	P	5973.75	5095.55	5973.75	5095.55
264954_at	224.3	P	297	P	206.2	P	317.2	P	260.65	261.7	260.65	261.7
264955_at	856.8	P	1292.1	P	1111.6	P	1305.8	P	1074.45	1208.7	1074.45	1208.7
264956_at	859.7	P	837.8	P	738.7	P	859.9	P	848.75	799.3	848.75	799.3
264957_at	622.6	P	867.5	P	715.2	P	869.2	P	745.05	792.2	745.05	792.2
264959_at	330.2	P	248.3	P	286.4	P	256	P	289.25	271.2	289.25	271.2
264960_at	6849.6	P	6744	P	6801.2	P	8339.4	P	6796.8	7570.3	6796.8	7570.3
264961_at	272.9	P	210.4	P	210.5	P	258.9	P	241.65	234.7	241.65	234.7
264963_at	322.6	P	228.6	P	231.4	P	243.4	P	275.6	237.4	275.6	237.4
264965_at	86.5	P	93	P	85.8	P	91.4	P	89.75	88.6	89.75	88.6
264938_at	226.1	P	347.7	P	261.8	P	299.5	P	286.9	280.65	286.9	280.65
264941_at	121.9	P	96.4	P	146.1	P	115.8	P	109.15	130.95	109.15	130.95
264911_at	84.1	P	125	P	73.6	P	66.9	P	104.55	70.25	104.55	70.25
264913_at	217.1	P	146	P	145.2	P	164.4	P	181.55	154.8	181.55	154.8
264914_at	3437.2	P	2487.3	P	2658.5	P	2641.9	P	2962.25	2650.2	2962.25	2650.2
264916_at	445.1	P	436.1	P	467.7	P	402	P	440.6	434.85	440.6	434.85
264920_at	446.2	P	529	P	414.4	P	477.1	P	487.6	445.75	487.6	445.75
264921_at	235.6	P	210.5	P	188.6	P	185.8	P	223.05	187.2	223.05	187.2
264922_s_at	812.9	P	732.9	P	763.9	P	792.1	P	772.9	778	772.9	778
264923_s_at	9974	P	19445.5	P	12026	P	15308.8	P	14709.8	13667.4	14709.8	13667.4
264924_at	161.7	P	124.1	P	137.7	P	75.2	P	142.9	106.45	142.9	106.45
264925_at	123.9	P	133.7	P	111.2	P	143.6	P	128.8	127.4	128.8	127.4
264926_at	234	P	189.9	P	221.1	P	242.3	P	211.95	231.7	211.95	231.7
264927_at	576.8	P	712.9	P	637	P	661.7	P	644.85	649.35	644.85	649.35
264928_at	1049	P	691.5	P	961.5	P	734.1	P	870.25	847.8	870.25	847.8
264929_at	1364.4	P	1965.7	P	1567.8	P	1616.8	P	1665.05	1592.3	1665.05	1592.3
264930_at	220.6	P	120.2	P	151.1	P	148.1	P	170.4	149.6	170.4	149.6
264932_at	87.9	P	61.4	A	89.4	P	73	P	74.65	81.2	74.65	81.2
264933_at	13.6	A	20.6	P	34.6	P	57.6	A	17.1	46.1	17.1	46.1
264935_at	991.1	P	653.7	P	807.2	P	661.3	P	822.4	734.25	822.4	734.25
264936_at	956.2	P	1358.2	P	1206.8	P	1304.7	P	1157.2	1255.75	1157.2	1255.75
[truncated: 13,529 more rows]

## Sheet: PivotData
Gopalan, S and Ausubel, FM (2010) A high throughput amenable Arabidopsis-P. aeruginosa pathogenesis system reveals a rewired regulatory module and the utility to identify potent anti-infectives
	PA14_repa_Signal	PA14_repa_Detection	PA14_repc_Signal	PA14_repc_Detection	gacA_repa_Signal	gacA_repa_Detection	gacA_repc_Signal	gacA_repc_Detection
267560_at	43.2	A	50.5	A	41.9	P	41.6	A
267458_at	66.4	A	38.6	A	24.2	P	42.1	A
267260_at	80.5	A	37.8	A	79.7	P	73.2	A
267190_at	26.8	A	29.4	A	50.4	P	41.8	P
266940_at	86.9	A	48.5	A	81.2	P	33.7	A
266760_at	35.7	A	38.5	A	63.3	A	47.1	P
266589_at	42.1	A	48.4	A	27.7	P	53	A
266561_at	35.2	A	39.1	P	59.1	P	29.1	P
266418_at	30.8	A	49.2	P	80.2	A	47.9	M
266419_at	42.9	A	41.9	A	81.5	P	36.2	P
266369_at	153.2	A	62.7	A	104.3	P	42.7	A
266347_at	117.3	A	120.8	A	173.9	P	163.7	A
266307_at	22.3	A	9.3	A	54.7	P	30.2	M
266248_at	39.2	P	23.1	A	54.9	P	29.2	P
266209_at	46.4	A	15	A	88.9	P	26.8	A
266089_at	50.2	A	38.2	A	47.4	P	40.2	A
266054_at	85.9	A	49.8	A	107.6	P	48.6	A
266034_at	71.9	A	47.6	A	58.4	P	89.6	A
265856_at	56.1	A	28.8	A	43.7	M	22	A
265828_at	17.8	A	15.6	A	53.6	P	13.3	A
265789_at	26.8	A	39.6	A	53.1	P	12.7	A
265658_at	119.5	A	49.4	A	144.4	P	58.4	A
265428_at	51.9	A	68.2	A	108.8	P	106.1	A
265313_at	77.9	A	47.7	A	29.4	P	49.9	A
265278_at	91.4	A	44.6	A	67.3	P	62	A
265102_at	98.3	A	11.3	A	161.1	P	67.7	A
264640_at	79	A	24.4	A	52	P	26.8	A
264473_at	61.5	A	33.9	A	36.7	M	23.2	A
264222_at	104.7	A	81.4	A	130.8	P	103.2	A
264196_at	16.3	A	41	A	56.4	P	22	A
264160_at	25.7	A	21.4	A	68	P	47.1	P
264145_at	40.5	A	12.7	A	53.6	P	44.1	P
264119_at	69.3	A	80.9	A	80.7	P	29.7	A
263883_at	48.9	P	47.9	P	57.3	P	28.4	A
263892_at	24	A	39.5	A	57.6	P	35	A
263738_at	27.2	A	22.8	A	68.6	P	40	A
263683_at	49.5	A	41.6	A	67	M	16.2	A
263677_at	76.9	A	52.5	A	84.5	P	46.7	A
263655_at	36.7	A	43.5	A	52.5	P	38.6	A
263614_at	44.7	A	38.1	A	54.3	P	29.4	A
263546_at	39.8	A	39.5	A	56.4	P	25.9	A
263474_at	47.7	P	2.9	A	52.7	A	45.5	A
263441_at	50.6	A	50.5	A	38.2	P	29	A
263258_at	62.3	A	60.6	A	43.7	P	53.3	A
263234_at	53.7	A	30.6	A	61.2	P	30.6	A
263098_at	63.1	A	53.9	A	51.5	P	29.9	A
262952_at	69.7	A	40.7	A	58	P	43	A
262834_at	69.7	A	19.6	A	78.2	P	46.7	A
262819_at	56.7	A	39.9	A	59	P	67.8	A
262788_at	42.3	A	12.5	A	65.8	P	40.8	A
262759_at	59.9	A	5.3	A	39	P	50.5	A
262760_at	63.5	A	30.6	A	54	P	30.2	A
261907_at	84.2	A	37	A	101.9	P	26.2	A
261845_at	68.8	A	31.9	A	75.4	P	40.1	A
261584_at	223.2	A	113	A	202.9	P	174.3	A
261562_at	40.7	P	35.9	A	54.9	P	26.4	A
261223_at	56.3	A	42.7	A	40.3	P	52.6	A
261187_at	82.8	A	75.2	A	88.7	P	63.9	A
261178_at	38.3	P	40.6	A	78.8	P	30.9	A
260941_at	40.6	A	40.7	A	65.1	P	47.4	A
260858_at	54.8	A	5.3	A	54.2	P	30.6	A
260758_at	69.3	A	52.3	A	60.4	P	76.3	A
260599_at	2.4	A	48	A	51.6	M	45.6	A
260252_at	146.1	A	99	A	120.7	M	117.7	A
260163_at	35.6	A	14.7	A	64.8	P	35.2	A
260134_at	4.7	A	34.5	A	77.7	P	51.3	A
259951_at	38.3	A	35	A	52.1	M	21.9	A
259901_at	41.2	A	39.8	A	70.4	P	43.8	P
259809_at	40.2	A	5	A	52.4	M	2.8	A
259796_at	149.4	A	70.3	A	118.2	P	95.7	A
259763_at	113.1	A	57.7	A	57.4	M	53.8	A
259576_at	67.8	A	58.9	A	64	M	36.3	A
259548_at	44.6	A	46.8	A	59.7	P	14	A
259455_x_at	53.4	A	55.3	A	75.9	P	66.6	A
259373_at	81.9	A	67.1	A	84.1	P	66.1	A
259116_at	52.1	A	63	A	72.8	P	34.2	A
259093_at	68.8	A	51	A	77.7	M	47	A
258661_at	47.6	P	37.7	P	53.4	P	44	A
258604_at	55.9	A	49.3	A	24.9	P	30.2	A
258626_at	26.2	A	34	A	60.7	P	35.6	A
258317_at	32.4	P	27.6	P	63	P	45.2	P
257969_at	89.2	A	77.1	A	80.7	P	76.5	A
257851_at	114.3	A	117.8	A	122.2	P	105.5	A
257795_at	45.3	P	37.5	P	52.3	P	47.4	P
257694_at	53.9	A	8.1	A	86.9	M	51.8	A
257613_at	66.4	A	42.3	A	45.3	P	23.8	A
257616_at	36.7	A	38.6	P	52.9	P	38	A
257223_at	72.3	A	7.5	A	34.7	M	3.8	A
257147_at	228.2	A	177.3	A	168.2	M	104.8	A
257155_at	46.9	A	68.8	A	58.5	M	85.8	A
257131_at	123.7	A	38.5	A	88.5	P	69.7	A
257084_at	170.8	A	119.4	A	173.8	P	108.8	A
256830_at	51.1	A	22.5	A	44.8	P	25.7	A
255992_at	193.7	A	225.7	A	220.3	P	232.4	A
255935_at	59.2	A	17.8	A	28.9	M	20.5	A
255893_at	82.9	A	69.7	A	71.7	M	86.2	A
255460_at	116.6	A	87.2	A	75.3	P	91.5	A
255410_at	84.3	A	36.4	A	87.1	P	85.3	A
255407_at	47.6	A	10.9	A	51.3	P	36	A
255094_at	38.1	A	9.7	A	63.5	P	21.6	A
254931_at	32	P	49.5	P	56.2	P	36.8	P
254876_at	68.7	A	44.7	A	49.8	P	36.9	A
254836_at	36.5	A	27	A	52.8	P	39.9	A
254796_at	27.2	A	56.5	A	72.5	P	55.3	A
254618_at	52.4	A	6.9	A	71.2	P	7.9	A
254336_at	21.2	A	36.1	A	52.7	M	21.2	A
254253_at	138.2	A	121.1	A	123.8	P	95.4	A
254209_at	60.5	A	53.6	A	51.9	M	8.2	A
254111_at	36.8	A	32.7	A	39.6	M	53.3	A
253682_at	26.6	A	42.3	P	61	P	24.3	A
253620_at	60	A	33	A	56.5	M	30.1	A
253583_at	58.5	A	8.6	A	53	M	24.1	A
253518_at	98.8	A	71	A	93.1	P	63.2	A
253504_at	40.6	A	50.7	A	34.7	P	50.6	A
253406_at	37.5	A	27.5	A	51.4	P	34.8	A
253313_at	51.1	A	36.8	A	53.2	P	30.5	A
253100_at	32.5	A	39.6	A	56.4	A	45.1	M
253054_at	64.5	A	32.6	A	50.7	M	44.6	A
252988_at	33.3	A	22.2	A	48.7	P	61.3	A
252978_at	94.1	A	72.7	A	65.5	M	30	A
252967_at	57.4	A	6.6	A	54.6	P	21.5	A
252757_at	57	A	10.6	A	51.6	P	40.7	A
252638_at	21.8	A	38.6	A	62.7	P	10.5	A
252494_at	43.3	P	46.5	M	55.8	P	41.6	P
252152_at	63.3	A	58.2	A	50.6	M	77.7	A
252010_at	87	A	46.3	A	59.5	M	46.7	A
251527_at	32.8	A	22.2	A	55.4	P	27.5	A
251530_at	64.1	A	47.7	A	74.5	P	36	A
251419_at	54.3	A	30.9	A	46.9	M	31.8	A
251380_at	88.5	A	42.5	A	42.8	P	26.5	A
251297_at	125	A	102.3	A	130.9	M	157.9	A
251245_at	50.3	A	40	A	51.2	P	55	A
251223_at	33.4	A	21	A	37.5	P	57.6	A
250689_at	39.6	A	37.2	A	59.2	M	10.4	A
250637_at	57.7	A	43	A	12	P	32.9	A
250479_at	26.5	A	34.8	A	61.9	P	42.5	P
250386_at	68.6	A	29.9	A	67.8	M	47.9	A
250300_at	143.5	A	78.8	A	135.8	P	123.5	A
250156_at	84.1	A	82.7	A	83.6	M	72.4	A
250103_at	35.6	A	24.5	A	76	P	23.9	A
250087_at	26.6	A	39.3	A	52.4	A	36.1	P
249934_at	26.4	A	56.1	A	59.4	P	41.1	A
249814_at	28.1	P	16.7	A	58.4	P	42.1	P
249728_at	45.6	A	42.4	A	63	P	51.3	A
249724_at	43.1	P	35.5	M	54	P	39.8	A
249727_at	12.2	A	31.3	P	50.8	A	45.3	P
249479_at	77.8	A	11.3	A	40.1	P	19.9	A
249438_at	34.1	P	33.2	P	53.5	P	32.2	P
249312_at	3.7	A	39.7	A	58.8	P	31.6	A
249189_at	98	A	64.7	A	59.7	P	64.8	A
249153_s_at	47.1	A	25.8	A	65.3	P	48.7	A
248991_at	33.2	A	42.1	P	63.6	P	33.3	A
248835_at	62.7	A	65.3	A	53.9	P	71.5	A
248765_at	138.5	A	78.7	A	94.6	P	93.4	A
248727_at	51.9	A	5.1	A	32.1	P	19.1	A
248656_at	45.3	A	24.5	A	79.6	P	50.8	A
248526_at	38	A	21.7	A	61	P	48	A
248484_at	42	P	43.3	A	60.7	A	21.7	A
248341_at	42.9	A	28.1	A	55.4	P	15.3	A
248159_at	47.8	A	32.5	A	28.1	P	52.2	A
247956_at	79.4	A	30.9	A	46.4	P	47.9	A
247895_at	63.7	A	57.7	A	121.8	M	73.2	A
247511_at	4.7	A	22.7	A	52.4	A	36.9	P
247420_at	77.3	A	58	A	68.3	P	29.2	A
247190_at	43.2	A	47.1	A	58.2	P	44.7	P
246991_at	53.1	A	35.7	A	111.5	P	64.6	A
246913_at	51.2	A	28.2	A	43.8	M	39.9	A
246915_at	17.7	A	32.4	A	49.1	P	74.6	A
246794_s_at	45.4	A	47.9	A	59.1	A	49	P
246816_at	21.8	A	12.4	A	54.5	P	17.1	A
246817_at	5.8	A	17.8	A	33.1	M	51.6	A
246372_at	39.8	A	28.5	A	58.6	P	29.7	A
246222_at	11.3	A	9.7	A	67.5	P	48.6	A
246188_at	70.5	A	42.2	A	49.7	P	39.3	A
246159_at	66.9	A	21	A	48	P	36.7	A
246021_at	91.7	A	97.5	A	82.3	P	49.6	A
245965_at	63.9	A	54.7	A	63.9	M	43	A
245933_at	101.4	A	63.9	A	58.8	P	80.2	A
245883_at	43	P	34.1	A	61.9	P	12.9	A
245723_at	57.1	A	72.9	A	66.7	M	62.5	A
245510_at	23	A	74.2	A	69	P	48.4	A
245133_at	60	A	8.4	A	48.4	P	12.7	A
245034_at	9.4	A	74.8	A	53.5	P	39.4	A
244956_s_at	46.7	A	67.3	A	62.8	M	21.2	A
244928_s_at	113.6	A	83.5	A	94.4	P	83.7	A
257421_at	61.4	A	40.5	A	25.4	P	14.7	A
257494_at	48.6	A	54.7	A	50.8	P	30	A
257554_at	33.2	A	24.9	A	53.5	P	28.4	A
AFFX-BioB-5_at	375.3	P	363.4	P	312.2	P	582.9	P
AFFX-BioB-M_at	356.8	P	435.5	P	437.6	P	561.2	P
AFFX-BioB-3_at	271.1	P	477	P	444.7	P	512	P
AFFX-BioC-5_at	1023.8	P	1069.6	P	1098.3	P	1268.2	P
AFFX-BioC-3_at	829.6	P	1069.3	P	1058	P	1205.8	P
AFFX-BioDn-5_at	2120.1	P	2257	P	2146.7	P	2752.3	P
AFFX-BioDn-3_at	2837.7	P	3200.4	P	3227	P	3831	P
AFFX-CreX-5_at	9928.1	P	9758	P	10958.7	P	12545.7	P
AFFX-CreX-3_at	12896.6	P	14413.6	P	14871.5	P	15648.6	P
AFFX-DapX-5_at	315	P	276	P	319.6	P	345.3	P
AFFX-DapX-M_at	847.2	P	731.2	P	829.1	P	711.9	P
AFFX-DapX-3_at	1548.5	P	1158	P	1483.5	P	1188.6	P
AFFX-LysX-5_at	80.4	P	71.2	P	68.2	P	53.3	P
AFFX-LysX-M_at	130.7	P	101.6	P	99	P	103.2	P
AFFX-LysX-3_at	177.6	P	166.2	P	236.7	P	177	P
AFFX-PheX-5_at	111.1	P	66.5	P	79	P	60.5	P
AFFX-PheX-M_at	124.1	P	86.8	P	121.3	P	99.8	P
AFFX-PheX-3_at	222.6	P	226.7	P	235.3	P	216.1	P
AFFX-ThrX-5_at	68.1	P	45.8	P	47.4	P	49.8	P
AFFX-ThrX-M_at	141.4	P	112.4	P	209.5	P	140.6	P
AFFX-ThrX-3_at	377.5	P	307.3	P	430.8	P	301.6	P
AFFX-r2-Ec-bioB-5_at	366.9	P	442.9	P	454.9	P	508.4	P
AFFX-r2-Ec-bioB-M_at	409.2	P	556.5	P	564.4	P	709.2	P
AFFX-r2-Ec-bioB-3_at	358	P	522.8	P	479.5	P	505.5	P
AFFX-r2-Ec-bioC-5_at	966.4	P	1448.7	P	1435.2	P	1469.5	P
AFFX-r2-Ec-bioC-3_at	1279.4	P	1665.7	P	1406.2	P	1645.9	P
AFFX-r2-Ec-bioD-5_at	2755.5	P	4057.5	P	3825.9	P	4514.5	P
AFFX-r2-Ec-bioD-3_at	3770.8	P	5686.6	P	5827.3	P	5960.6	P
AFFX-r2-P1-cre-5_at	12246.7	P	14933	P	13784.7	P	15439.4	P
AFFX-r2-P1-cre-3_at	12448.2	P	17460.5	P	17552.7	P	17579	P
AFFX-r2-Bs-dap-5_at	355.8	P	334.6	P	306.7	P	289.1	P
AFFX-r2-Bs-dap-M_at	646.7	P	615.3	P	807.5	P	671.1	P
AFFX-r2-Bs-dap-3_at	1094.3	P	871.6	P	1035.2	P	879.9	P
AFFX-r2-Bs-lys-5_at	98.5	P	118.1	P	88.2	P	77.1	P
AFFX-r2-Bs-lys-M_at	79.4	P	105.9	P	134.5	P	103.7	P
AFFX-r2-Bs-lys-3_at	161.3	P	121.7	P	142	P	118.8	P
AFFX-r2-Bs-phe-5_at	193.8	P	113.9	P	146.3	P	131.2	P
AFFX-r2-Bs-phe-M_at	146	P	170	P	150.2	P	135.7	P
AFFX-r2-Bs-phe-3_at	255.2	P	184.1	P	202.9	P	203.6	P
AFFX-r2-Bs-thr-3_s_at	347.2	P	355.6	P	473.3	P	312.6	P
AFFX-r2-Bs-thr-M_s_at	273.3	P	215	P	230.7	P	182.2	P
AFFX-r2-Bs-thr-5_s_at	71.9	P	83.9	P	116.5	P	77.8	P
AFFX-r2-At-Actin-5_s_at	5437.3	P	4785.6	P	5784.2	P	4835.2	P
AFFX-r2-At-Actin-M_s_at	7412.9	P	5533.6	P	6750.9	P	5809.8	P
AFFX-r2-At-Actin-3_s_at	8136.7	P	7085.6	P	8187.8	P	7270.8	P
AFFX-r2-At-GAPDH-5_s_at	12457	P	12465.4	P	13356	P	13458.5	P
AFFX-r2-At-GAPDH-3_s_at	11063.1	P	10976.3	P	11751.8	P	11381.9	P
AFFX-r2-At-Ubq-5_x_at	14354.8	P	18325	P	17844.4	P	18747.2	P
AFFX-r2-At-Ubq-3_x_at	19053.8	P	19507.2	P	20934.8	P	21726.8	P
AFFX-Athal-25SrRNA_s_at	854.3	P	1626.5	P	635.2	P	1082.6	P
AFFX-Athal-5SrRNA_at	139	P	195.5	P	171.3	P	184.8	P
AFFX-Athal-Actin_3_f_at	4597.5	P	3701.2	P	4942.3	P	3968.7	P
AFFX-Athal-Actin_5_r_at	585.6	P	500.2	P	605.3	P	386.1	P
AFFX-Athal-Actin_M_at	3825.7	P	2875.1	P	3493	P	2978.4	P
AFFX-Athal-GAPDH_3_s_at	6649.2	P	6759.8	P	7393.4	P	7755.5	P
AFFX-Athal-GAPDH_5_s_at	5228.6	P	4975.2	P	5961.9	P	5227.7	P
AFFX-Athal-GAPDH_M_s_at	8600.8	P	7933.2	P	9439.8	P	8024.4	P
AFFX-Athal-Ubq_3_f_at	15744.5	P	22160.7	P	20827.5	P	23236	P
AFFX-Athal-Ubq_5_f_at	8495.2	P	10344.7	P	9965.3	P	10335.2	P
AFFX-Athal-Ubq_M_f_at	11506.7	P	12549.1	P	12415.9	P	13306	P
267625_at	135.6	P	106.1	P	133.3	P	132.7	P
267627_at	131.8	P	159.3	P	175.9	P	131.5	P
267628_at	642.1	P	750.2	P	662.7	P	732.2	P
267629_at	108.9	P	118.1	P	121.2	P	100.6	P
267630_at	526.1	P	411.9	P	486.7	P	500.9	P
267632_at	251.3	P	232	P	157	P	349.8	P
267635_at	859	P	647.1	P	718.8	P	694.1	P
267637_at	156.5	P	116.7	P	88.1	P	116.5	P
267638_at	2383.6	P	2509	P	2875	P	2730.7	P
267640_at	395.4	P	393.2	P	375	P	334.7	P
267642_at	493.7	P	548.6	P	569.4	P	605.5	P
267644_s_at	586.7	P	573.5	P	620.9	P	628.3	P
267645_at	117.1	P	77.7	P	50.6	P	56.2	P
267646_at	33.7	P	32.2	A	54.3	A	57.4	A
267596_s_at	97.9	P	88.3	A	85.2	P	74	A
267599_at	743.5	P	713.5	P	719.9	P	603.7	P
267600_at	6234.1	P	5531.1	P	6073.2	P	5951	P
267601_at	591.3	P	522.4	P	582.6	P	584.2	P
267602_at	227.6	P	230.4	P	148.5	P	208.8	P
267603_at	234.2	P	232.7	P	230.1	P	304.2	P
267604_at	64.5	P	52.1	P	49.4	P	47.8	P
267605_at	2118.4	P	1280.1	P	1975	P	1245.3	P
267606_at	174.8	P	154.1	P	164.7	P	158.5	P
267607_s_at	5271.2	P	5252.9	P	5208.3	P	5147.3	P
267608_at	715	P	469.3	P	661.6	P	516	P
267609_at	508.6	P	470.7	P	598.8	P	422.1	P
267610_at	375.5	P	371.8	P	306	P	370.6	P
267611_at	495.8	P	648.3	P	590.3	P	671.6	P
267612_at	128.4	P	123.9	P	148.7	P	137.6	P
267614_at	43.7	A	74	P	19.6	A	53.1	P
267616_at	177.1	P	122.5	P	131.2	P	125.8	P
267617_at	1855.2	P	2154.9	P	2006	P	1837	P
267619_at	127	P	147.7	P	151.6	P	155.7	P
267621_at	63.8	P	16.1	A	15.6	A	2.4	A
267622_at	55.2	P	43.1	P	59.4	P	92.2	P
267623_at	425	P	621.3	P	542.3	P	715.7	P
267624_at	3338.9	P	3597.1	P	3664.8	P	3834.4	P
267590_at	152.9	P	170.2	P	177	P	198.9	P
267591_at	270.5	P	214.5	P	340.5	P	272.3	P
267592_at	550.2	P	379.5	P	545.6	P	367.6	P
267562_at	583.9	P	409.5	P	429.6	P	439.2	P
267564_at	817.3	P	855.3	P	679.4	P	890	P
267565_at	9724	P	13723.4	P	14132.2	P	14454.7	P
267567_at	784.3	P	866.1	P	780.3	P	641	P
267568_at	50.3	A	134.6	P	67	M	143.9	P
267569_at	93.5	P	62.4	A	48.1	A	48.5	A
267570_at	110.7	P	127.8	P	115.5	P	101.1	P
267572_at	1053.5	P	812.4	P	1258.8	P	968.8	P
267573_at	175.4	P	212.2	P	239.7	P	213.7	P
267576_at	81.3	P	88.2	P	79.4	P	91.7	P
267577_at	526.7	P	614.6	P	755.8	P	591	P
267578_at	160.3	P	126.8	P	176.5	P	183.4	P
267580_at	91.4	P	59.9	M	50.1	P	52.8	A
267581_at	169.1	P	109.6	P	106.5	P	135.1	P
267583_at	562.5	P	565.7	P	508.7	P	522.5	P
267586_at	146.4	P	121.7	P	140.2	P	129.7	P
267588_at	1656.9	P	1327.7	P	1760.6	P	1326.9	P
267530_at	221.4	P	141.8	P	113.2	P	160.9	P
267532_at	211.5	P	220	P	243.5	P	223	P
267533_at	475.2	P	530.5	P	498.1	P	496.3	P
267534_at	455.9	P	272.9	P	527.5	P	407.6	P
267535_at	105.2	P	111.9	P	76.7	P	118.2	P
267536_at	746.2	P	642.8	P	643.7	P	622.2	P
267537_at	737.2	P	1015.9	P	793.5	P	941.1	P
267538_at	160.6	P	256	P	229.5	P	226.7	P
267539_at	519.6	P	599.5	P	421	P	530.9	P
267540_at	217.4	P	205.6	P	232.7	P	242.4	P
267543_at	839.6	P	888.7	P	929.8	P	926	P
267544_at	726.7	P	441.5	P	702.7	P	466.5	P
267545_at	147.5	P	127.3	A	119.9	P	86.3	P
267546_at	240.4	P	94.8	P	133.4	P	116.5	P
267547_at	52.2	P	74.9	P	55.7	P	85.4	P
267548_at	789.8	P	1172.7	P	1092.1	P	1025.2	P
267549_at	57.7	P	55.9	P	76.9	P	37.2	A
267550_at	692.4	P	913.4	P	688.7	P	1007.6	P
267553_s_at	593	P	519.1	P	645.4	P	616	P
267555_at	137.8	P	134.7	P	125.8	P	142.7	P
267556_at	588.1	P	544.1	P	629.3	P	476.5	P
267557_at	262	P	245.6	P	208.7	P	288.2	P
267558_at	1257.9	P	1367.9	P	1358.3	P	1268.4	P
267559_at	726.3	P	1601.8	P	904.7	P	1409.9	P
267561_at	256.8	P	241.6	P	150.9	P	211.3	P
267529_at	84.1	P	72.8	A	24	A	54.2	P
267498_at	173.5	P	161.4	P	91	P	173.5	P
267499_at	193.1	P	242.9	P	207.4	P	259.7	P
267500_s_at	291.4	P	225	P	236.5	P	186	P
267501_at	564.3	P	659.5	P	713.5	P	560.2	P
267503_at	56.5	A	92.9	P	59.8	A	56.6	A
267504_at	103	P	73.8	P	117.4	P	61.8	P
267505_at	110.3	P	66.9	A	83.5	P	98.6	P
267506_at	381.5	P	371	P	353.9	P	306.6	P
267507_at	585.1	P	420.3	P	549.8	P	480.3	P
267508_at	163.8	P	228.8	P	164.3	P	256.3	P
267509_at	156.1	P	168.5	P	181.5	P	192	P
267510_at	1073.7	P	990	P	1090.7	P	1145	P
267511_at	565.4	P	747.2	P	734.4	P	634.1	P
267512_at	134.6	P	135.3	P	170.4	P	179.2	P
267513_at	766.5	P	700.2	P	550.8	P	623.7	P
267514_at	104	A	116.8	P	121.9	P	102.2	M
267515_at	113.2	P	193.2	P	127.5	P	265.7	P
267516_at	1454.3	P	1094.2	P	1174	P	943.2	P
267517_at	2841.8	P	2023.4	P	2398.1	P	1825.7	P
267518_at	2017.7	P	2805.8	P	2489.1	P	3006.9	P
267519_at	281.2	P	253.2	P	226.6	P	265.1	P
267520_at	192.9	P	160.1	P	173.7	P	131.1	P
267521_at	14.2	A	76.2	P	46.3	P	52.4	P
267523_at	2575.3	P	3343.8	P	2466.5	P	2660.7	P
267524_at	1948.5	P	3131.6	P	1983.7	P	2560.4	P
267525_at	53.7	A	21.7	A	65.6	P	79.4	P
267526_at	5682.7	P	5128.5	P	5553.5	P	5587.1	P
267492_at	2081.8	P	1887.5	P	1754.3	P	1971.1	P
267493_at	75.3	P	146.8	P	113	P	140.6	P
267494_at	1821.1	P	1269.5	P	1455.5	P	1435.1	P
267496_at	4671.5	P	5029.3	P	4365.5	P	5275.6	P
267467_at	194.3	P	214.2	P	193.5	P	173.2	P
267468_at	475.6	P	598	P	586.6	P	511.2	P
267469_at	544.6	P	505.8	P	408.5	P	540.1	P
267470_at	18980.8	P	18508.9	P	19892.3	P	20261.6	P
267471_at	575.4	P	480.7	P	494.5	P	451.9	P
267472_at	377	P	321.2	P	486	P	438.5	P
267473_at	39.6	A	51.5	A	45.5	A	56.9	M
267474_at	187.8	P	93.2	P	198	P	124.7	P
267475_at	294.5	P	304.4	P	297.8	P	298	P
267477_at	2454	P	4109.3	P	2537.3	P	3827.5	P
267481_at	60	A	66.2	P	56.7	P	43	P
267482_s_at	36.2	P	57.4	P	53.4	P	44.7	P
267483_at	1530.1	P	1179.6	P	1711.9	P	1376.5	P
267484_at	3484.4	P	4061.8	P	4286.9	P	4032.6	P
267485_at	33.9	A	34.7	P	59.1	P	92.4	P
267486_at	2426.8	P	2526.2	P	2153	P	2235.4	P
267488_at	406.7	P	318.3	P	414.7	P	355.1	P
267489_s_at	682.4	P	594.2	P	642.3	P	703.7	P
267490_at	709.5	P	792.7	P	803.2	P	797.1	P
267465_at	43.4	P	55.1	P	49.5	P	68.8	M
267436_at	14227	P	7557.6	P	13855.7	P	8063.1	P
267442_at	401.3	P	385.1	P	501.8	P	435.1	P
267444_at	221.9	P	256.5	P	189.6	P	180.4	P
267446_s_at	490	P	386.1	P	426.5	P	398.7	P
267448_at	254.7	P	472.4	P	357.6	P	350.7	P
267451_at	466	P	867.9	P	526.6	P	646.5	P
267452_at	105.9	P	103.4	P	150.7	P	76	P
267453_at	104.6	P	33.2	A	28.8	A	45.3	A
267454_at	825.1	P	928.4	P	839.6	P	956.9	P
267455_at	65.2	P	35.8	M	54.7	P	92.9	P
267456_at	150	P	170.1	P	228.5	P	181.5	P
267459_at	162.1	P	160.6	P	202.2	P	146.6	P
267460_at	120.4	P	132.6	P	95.5	P	173.3	P
267461_at	8733.4	P	13698.7	P	10700.3	P	15159	P
267462_at	64.1	P	38.1	A	39.3	P	26.2	A
267463_at	720.8	P	467.5	P	802.3	P	598.1	P
267435_at	3617.9	P	2762.2	P	2785.4	P	2978.8	P
267405_at	643.4	P	567.3	P	517.8	P	497.9	P
267406_at	76.5	P	89.3	P	66.4	P	87.8	P
267411_at	194	P	289.6	P	298.4	P	369.1	P
267412_at	138.3	P	152.1	P	130.3	P	104.6	P
267413_at	68.2	A	20.7	A	98.7	P	111.5	P
267414_at	53.1	M	37.9	M	50.7	P	22	A
267415_at	355.9	P	302.2	P	316.5	P	374.9	P
267418_at	240.4	P	218	P	202.8	P	248.7	P
267419_at	421.8	P	360.4	P	529.1	P	461.6	P
267421_at	350.7	P	326.5	P	404.6	P	347.2	P
267422_at	1966	P	2011.7	P	1932.2	P	1901.7	P
267423_at	83.1	P	99	P	94.1	P	73.5	P
267425_at	182.7	P	146.1	P	182.6	P	162.5	P
267428_at	261.3	P	276.4	P	353.6	P	267	P
267430_at	1309.7	P	1198.1	P	1293	P	1151.9	P
267432_at	500.1	P	388.6	P	494	P	467	P
267433_at	239	P	337.3	P	239.1	P	274.1	P
267434_at	157.3	P	145.1	P	148.9	P	115.2	P
267400_at	2344.1	P	2255	P	2021.2	P	2196	P
267401_at	246.6	P	229.9	P	200	P	284.2	P
267402_at	101.8	P	95.5	P	74.7	P	59.2	P
267372_at	369	P	200.8	P	333.4	P	188.7	P
267373_at	432.2	P	623.7	P	593.1	P	563	P
267374_at	1272	P	1388.3	P	1688	P	1645.2	P
267375_at	959.4	P	875.4	P	790.2	P	892.6	P
267376_at	236.2	P	220.5	P	178	P	214	P
267377_at	1272.7	P	836.5	P	1148.9	P	1105.5	P
267378_at	389.8	P	277.4	P	328	P	299.3	P
267379_at	537.7	P	555.9	P	595.8	P	533.9	P
267380_at	470.2	P	470.9	P	515.4	P	480.2	P
267381_at	1370.6	P	1730.5	P	1329.2	P	1480.2	P
267382_at	181.7	P	128.2	P	196.6	P	172.3	P
267383_at	784.6	P	1156.7	P	954	P	1367.2	P
267384_at	13852.1	P	9424.3	P	11668.3	P	10787.2	P
267385_at	3878.2	P	2919.2	P	3607.8	P	2586.1	P
267386_at	18.7	A	90	A	53.1	M	82.7	P
267387_at	156.9	P	85.4	A	66	P	77.3	M
267388_at	272	P	233.8	P	362.7	P	360.3	P
267389_at	45.6	A	24.7	A	43.8	A	55.4	P
267391_at	836.7	P	581.1	P	842.8	P	614.3	P
267392_at	12342.3	P	11386.5	P	11015.6	P	11194.8	P
267393_at	1806.9	P	2120	P	1961.5	P	2276.6	P
267396_at	206.8	P	215.4	P	220.4	P	216.8	P
267397_at	88.6	P	54.8	P	38.4	A	50	P
267365_at	825.5	P	629.3	P	699.2	P	631.6	P
267366_at	2247.4	P	1564.6	P	2069.2	P	1619	P
267367_at	930.9	P	593.4	P	745.3	P	576.2	P
267368_at	7496.9	P	5791.7	P	7053.3	P	6251	P
267369_at	169.9	P	254.7	P	185.4	P	218.2	P
267370_at	608.2	P	935.4	P	882.7	P	1131.9	P
267371_at	35.1	A	48	P	74.9	P	48.4	P
267341_at	309.7	P	376.8	P	318.2	P	420.8	P
267342_at	545.5	P	668.6	P	743.2	P	677.1	P
267344_at	45	A	48.2	A	58.3	P	55.6	P
267346_at	474.7	P	475	P	476.1	P	411.3	P
267347_at	442.2	P	538.3	P	309.1	P	502.1	P
267348_at	1055.4	P	1984.6	P	2624.9	P	1894.7	P
267349_at	246.4	P	130	P	149.2	P	122.3	P
267351_at	65.7	P	85	P	98.9	P	93.9	P
267353_at	263	M	224.2	P	194.7	P	213	P
267354_at	66.1	A	45.1	A	57.6	P	62	A
267355_at	424	P	329.8	P	463.2	P	393.6	P
267356_at	171.1	P	165.1	P	147.5	P	256.1	P
267357_at	5039.5	P	6833.3	P	6387.2	P	5862	P
267358_at	553.2	P	291	P	392.1	P	322.5	P
267359_at	101.5	P	128.5	P	83.2	P	60.5	P
267360_at	1235.1	P	1267.6	P	1303.2	P	1181.5	P
267361_at	48.6	P	74.9	P	32.9	P	78.2	P
267362_at	109.4	P	136.9	P	139.4	P	71.2	P
267363_at	1509.7	P	1190.9	P	1367.3	P	1398.6	P
267364_at	1034.4	P	573	P	1009.2	P	516.1	P
267337_at	2296.7	P	1330.7	P	1596.4	P	1116.1	P
267338_at	1798.2	P	1241.5	P	1462.1	P	1506	P
267339_at	458.8	P	448.4	P	373	P	428.3	P
267340_at	2316.1	P	1962.6	P	1981	P	2214	P
267310_at	262.7	P	201	P	219.9	P	218.7	P
267312_at	945.3	P	839.6	P	879	P	849.1	P
267314_at	373.4	P	511.3	P	318.9	P	445.9	P
267315_at	263.9	P	216.3	P	284.4	P	263.9	P
267316_at	127.2	P	108.2	P	98.4	P	102.5	P
267318_at	970.9	P	659.3	P	775.3	P	838	P
267319_at	359.6	P	313.3	P	338.6	P	358.2	P
267323_at	520.9	P	354.5	P	414.9	P	428.5	P
267326_at	90.2	P	33.6	M	49.9	P	53.7	A
267330_at	602.5	P	664.8	P	553.7	P	607.1	P
267331_at	70	P	76.3	P	58.1	P	66.6	P
267333_at	192	P	195.7	P	242.9	P	209.8	P
267335_s_at	133.1	P	120.9	P	112.6	P	139.1	P
267336_at	587.8	P	486	P	597.4	P	463.5	P
267309_at	220.3	P	107.9	P	162.6	P	147	P
267278_at	214.7	P	230.9	P	310.9	P	328.7	P
267279_at	260.2	P	261.6	P	323.2	P	295.4	P
267280_at	570.4	P	603.6	P	543.8	P	552.8	P
267282_at	72.6	P	95	P	99.4	P	83	P
267287_at	17.8	A	42.4	P	40.4	P	80.2	P
267288_at	1591.5	P	1453.7	P	1748.8	P	1823.4	P
267289_at	175.5	P	192.3	P	174.7	P	181	P
267290_at	330.2	P	234.7	P	230.7	P	261.7	P
267291_at	154.7	P	157.3	P	159.5	P	151.3	P
267292_at	63.5	A	89.9	P	57.6	P	59.9	A
267293_at	12163.7	P	12152.6	P	13272.3	P	14345.6	P
267294_at	972.7	P	503.1	P	848.9	P	473.2	P
267297_at	669.3	P	509	P	545.6	P	479.6	P
267298_at	297	P	291.1	P	204	P	250.7	P
267299_at	170.3	P	122.7	P	121.9	P	104.6	P
267300_at	4082.9	P	4546.6	P	3947.5	P	4655.1	P
267301_at	2013	P	2323.2	P	2325	P	2178.1	P
267302_at	353.6	P	346.7	P	434.4	P	348	P
267304_at	114.5	P	95.5	P	67.9	P	83.4	P
267305_at	228.9	P	185.7	P	216.5	P	189	P
267306_at	1102.9	P	1068.7	P	1267.9	P	1049.6	P
267308_at	717.8	P	553.1	P	532.1	P	582.2	P
267274_at	141.4	P	150	P	214.1	P	168.1	P
267277_at	1353.7	P	1794.5	P	1804	P	1456.8	P
267246_at	1346.2	P	2157.2	P	1552.3	P	1936.3	P
267247_at	295.4	P	342.2	P	348.3	P	339.6	P
267248_at	136.6	P	119.1	P	90.1	P	87.6	P
267251_at	2413.1	P	3310.9	P	3197.5	P	2922	P
267254_at	225.2	P	235.5	P	219	P	201.5	P
267256_s_at	55.6	A	39.9	M	55.6	M	4.6	A
267257_at	409.8	P	377.9	P	394.1	P	395.3	P
267258_at	416.2	P	531.5	P	413.7	P	458.4	P
267259_at	5044.6	P	4763.2	P	5143.1	P	4324	P
267261_at	1501.7	P	1353.6	P	1706	P	1432.3	P
267262_at	883.7	P	1232.2	P	757.5	P	1117.7	P
267263_at	32.4	A	91.6	P	18.8	A	74.4	P
267264_at	152.8	P	96.8	P	147.9	P	118.4	P
267265_at	65.1	P	163.2	P	72.5	P	137.2	P
267266_at	1600	P	1035	P	1300.1	P	1109.8	P
267267_at	74.3	P	61.6	P	116.5	P	63.2	P
267268_at	713.6	P	912.4	P	735.5	P	761.1	P
267269_at	631.3	P	490.4	P	488.1	P	498.5	P
267239_at	2955	P	2571.8	P	2674.4	P	2686.4	P
267240_at	139.3	P	78.1	A	119.9	P	171.8	P
267219_at	141.5	P	98.5	P	122.5	P	107.8	P
267220_at	273.8	P	329.8	P	380.6	P	343.2	P
267221_at	93.5	P	132.8	P	87.3	P	101.1	P
267223_at	391.5	P	303.8	P	376.8	P	283	P
267226_at	1193.1	P	1789.4	P	1416.7	P	1368.1	P
267227_at	56.7	M	60.1	A	22.8	A	61.6	A
267229_s_at	317.2	P	605.1	P	355.9	P	754	P
267230_at	2952	P	5345.4	P	4399.3	P	5186.3	P
267233_s_at	5164.8	P	5214.5	P	5190.8	P	5284.9	P
267235_at	356.8	P	285.5	P	352.1	P	367	P
267236_at	4131	P	5342	P	5954.4	P	4448.9	P
267237_s_at	260.7	P	176.3	P	238.8	P	231.9	P
267238_at	638.8	P	855.1	P	493	P	612.5	P
267211_at	1455.4	P	1038.1	P	1127.6	P	1026.5	P
267212_at	5387.4	P	4286.7	P	4829.2	P	4438.4	P
267213_at	4095.7	P	3560	P	4063.2	P	4110.8	P
267214_at	2883.9	P	2663.7	P	2581.5	P	2700.4	P
267183_at	266.1	P	223.9	P	190.2	P	245	P
267184_at	190	P	176	P	179	P	188.9	P
267185_at	597.7	P	467.1	P	521.8	P	562.4	P
267186_at	225.4	P	204.5	P	235.9	P	243.4	P
267187_s_at	2162.6	P	1534.9	P	2209.3	P	1941.3	P
267188_at	1381.8	P	1128.8	P	1189.1	P	1080.5	P
267189_at	1596.7	P	1493.4	P	1305.9	P	1566.2	P
267194_s_at	191.9	P	184.6	P	226.8	P	210.2	P
267196_at	5706.6	P	6042.2	P	5899.7	P	5444.9	P
267199_at	1062	P	1449.7	P	1058.4	P	1404.9	P
267201_at	78.2	A	63.8	A	87.5	P	93.3	P
267202_s_at	266.9	P	460.1	P	297.8	P	441.1	P
267207_at	216.7	P	238.2	P	292.9	P	292.6	P
267208_at	1515.3	P	1195.8	P	1661.1	P	1516.5	P
267209_at	1410	P	1064.2	P	1472.7	P	1344.2	P
267210_at	126.7	A	90.6	P	113.5	P	152	P
267151_at	1788.3	P	1504.5	P	1995.6	P	1575.4	P
267152_at	971.9	P	834.9	P	868.7	P	760.6	P
267153_at	21712.8	P	22353	P	23480.9	P	22003.4	P
267154_at	18307.1	P	18998.4	P	20678.1	P	18936.4	P
267157_at	192.9	P	205.3	P	154.7	P	185.6	P
267158_at	126	P	93.3	P	112.9	P	85.8	P
267159_at	101.4	P	105.1	P	92.7	P	112.1	P
267161_at	204	P	291.3	P	262.3	P	261.2	P
267162_s_at	298.7	P	221.1	P	300	P	267.7	P
267163_at	425.1	P	495.9	P	314.6	P	447.7	P
267165_at	2801.8	P	984	P	1764.1	P	1084	P
267166_at	86.5	P	65.7	A	73.7	P	90.3	M
267168_at	165.5	M	187.8	P	121.8	P	213.2	P
267169_at	1248.1	P	1088.9	P	1335.5	P	1312.2	P
267170_at	203	P	158.1	P	245.7	P	120.1	P
267171_at	142	P	112.8	P	60.5	P	66.3	P
267172_at	2911	P	2145.9	P	2368.2	P	2107.2	P
267173_at	67.7	P	37.9	P	48.1	P	27.7	P
267174_at	454.6	P	306.9	P	390.8	P	358	P
267175_s_at	635.3	P	549.9	P	665.4	P	538.6	P
267178_at	4684.3	P	5846.4	P	5496.7	P	4605.3	P
267179_at	555.8	P	670	P	793.5	P	861	P
267180_at	587.2	P	615	P	521.6	P	507.9	P
267181_at	1912.7	P	1932.4	P	2066.3	P	2048.6	P
267126_s_at	756.1	P	829.6	P	997.8	P	967.6	P
267127_at	183.9	P	170.4	P	201.3	P	195.8	P
267128_at	222.3	P	183.4	P	214.5	P	147.1	P
267129_at	150.5	A	152.2	P	103.5	P	132	P
267130_at	324.4	P	401.5	P	394.2	P	373.6	P
267132_at	529.1	P	574.1	P	455.4	P	509.8	P
267134_at	1405.9	P	2479.9	P	1601	P	2375.1	P
267135_at	51.2	P	106.7	P	84.7	P	149.3	P
267136_at	373.9	P	442.4	P	405.7	P	483.7	P
267138_s_at	850	P	878	P	608	P	649.1	P
267140_at	267.3	P	459.7	P	328.8	P	516.1	P
267142_at	2060.7	P	2688	P	2561.5	P	2587	P
267144_at	109.6	P	83.1	P	100.9	P	66.1	P
267145_at	669.8	P	507.9	P	561.8	P	569.6	P
267147_at	171.3	P	741.9	P	560.2	P	950.1	P
267088_at	1990	P	1525.3	P	1531.6	P	1573.7	P
267090_at	913.6	P	591.1	P	836.5	P	730.9	P
267091_at	120.2	P	91.2	A	81.6	P	70.9	A
267092_at	292.1	P	228	P	238.7	P	221.7	P
267093_at	884.9	P	635.9	P	712	P	547.4	P
267094_at	66.4	M	68.2	P	70.4	P	48.9	P
267095_at	581.8	P	613.2	P	616.3	P	479.2	P
267096_at	136.7	P	80.2	P	94.5	P	124.1	P
267099_at	172.9	P	136.2	P	128.9	P	135.1	P
267102_at	332.3	P	356.1	P	283.1	P	333.5	P
267103_at	655	P	793.4	P	790.3	P	732.7	P
267104_at	12943.9	P	16261	P	14239.2	P	17057.7	P
267106_s_at	1594.4	P	1701	P	1777.6	P	1414.1	P
267110_at	14.1	A	68.6	P	35.8	P	60.3	P
267112_at	2202.1	P	2980.9	P	3198.1	P	2591.1	P
267113_at	276.1	P	233.8	P	155.7	P	201.3	P
267114_at	928.2	P	826.9	P	912.3	P	843.8	P
267115_s_at	335.2	P	315.6	P	586.9	P	452.8	P
267116_at	88.4	P	45.6	P	106.2	P	65.7	P
267118_at	73.9	P	56.6	P	80	P	44.5	A
267085_at	36.8	A	45	A	29	A	53.5	M
267087_at	147.4	P	201	P	140.6	P	181.2	P
267057_at	146.2	P	107.1	P	148.2	P	124.5	P
267059_at	1947.9	P	1539	P	1651.1	P	1710.7	P
267060_at	522	P	277.4	P	337	P	326.1	P
267061_at	400.6	P	518.6	P	551.6	P	453.3	P
267062_at	546.3	P	672.8	P	710.1	P	682.3	P
267063_at	227.6	P	213.2	P	234.1	P	215.4	P
267064_at	3715.1	P	3433.4	P	3934.5	P	3932.3	P
267065_at	46.7	A	54.6	P	47.5	P	37.8	P
267066_at	254.6	P	131.4	P	151.6	P	145.6	P
267067_at	193.9	P	96.9	A	122.7	A	118.8	P
267068_at	149.2	P	121.9	P	140	P	152.3	P
267069_at	703.9	P	580.4	P	821.8	P	753.4	P
267070_at	185.7	A	130.6	A	171.6	M	103.2	A
267071_at	310.8	P	154.5	P	220	P	218.9	P
267072_at	246.7	P	277.1	P	247	P	214.5	P
267073_at	1061.9	P	897.4	P	779.7	P	796.3	P
267075_at	68.8	A	90.6	A	94.5	P	81	P
267076_at	2694.3	P	1678.7	P	2602.4	P	2192.1	P
267077_at	299.5	P	238.4	P	264.9	P	346.5	P
267078_at	63.2	A	70.5	P	48.8	P	42.9	P
267079_at	110.1	A	100.6	P	79.4	P	93.8	P
267080_at	141.7	P	148	P	115.2	P	188.2	P
267081_at	124.7	P	95.7	P	86.7	P	84.6	P
267082_at	302.6	P	327.8	P	199.8	P	222.7	P
267083_at	13727.6	P	21367.8	P	18725.2	P	18517.7	P
267084_at	364.3	P	231.6	P	358.1	P	372.4	P
267050_at	187.4	P	180.8	P	164.2	P	164.5	P
267052_at	461	P	655.2	P	425.2	P	596.4	P
267053_s_at	950.7	P	793.2	P	1021.4	P	856.6	P
267054_at	116.8	P	115.9	P	68.3	P	128.9	P
267055_at	1328.5	P	1073.3	P	1587.7	P	1269.8	P
267026_at	38.6	A	91.3	P	47.4	A	79.6	P
267027_at	331.4	P	210	P	228.7	P	193.4	P
267028_at	5333.6	P	6627.4	P	5992.2	P	5992.6	P
267029_at	95.2	P	105.9	P	74.7	P	53.9	P
267030_at	559	P	501.9	P	557.4	P	528.2	P
267031_at	59.9	M	48.7	P	27.9	M	69	P
267032_at	59.5	P	140.3	P	102.8	P	127.4	P
267033_at	655.3	P	631.8	P	681.8	P	533.6	P
267034_at	5039.3	P	3752.4	P	4851.2	P	4401.1	P
267035_at	755.3	P	919.3	P	691.9	P	762.3	P
267036_at	107.5	P	209.1	P	131	P	156.2	P
267038_at	60.7	P	16.7	A	37	P	45.7	P
267040_at	607.2	P	476.4	P	697.2	P	718.3	P
267044_at	109.4	P	67.6	P	153.8	P	137.3	P
267045_at	88	P	371.6	P	201.4	P	187	P
267048_at	32.4	A	89	P	53.4	A	87.5	P
267023_at	4612.7	P	4805.2	P	5408	P	4883.7	P
267024_s_at	173.4	P	1629.1	P	140.9	P	1033.4	P
266995_at	1837.6	P	3581.7	P	2390.9	P	2527.7	P
266996_at	86.4	P	68.5	P	86.5	P	73.7	P
266997_at	207.6	P	134.7	P	239.8	P	168.6	P
266999_at	101.1	M	77.9	A	63.3	A	23.1	A
267000_at	294.5	P	333.3	P	298	P	322.2	P
267001_at	346.1	P	337	P	356	P	316.9	P
267002_s_at	15594.1	P	13953.9	P	15467.8	P	13450.9	P
267003_at	105.1	P	65.5	P	109.8	P	74.6	P
267004_at	257.1	P	143.8	P	232.9	P	178.1	P
267005_at	544.6	P	384.5	P	495.9	P	390.5	P
267006_at	80.9	A	92.7	P	74.9	P	87.4	A
267007_at	8692	P	6426.9	P	7953.2	P	7399.6	P
267008_at	714.9	P	500.3	P	676.2	P	484.6	P
267009_at	234	P	253.4	P	245.2	P	292.2	P
267012_at	138.7	P	77	A	118.3	P	93.5	A
267014_at	442.8	P	397.2	P	379.9	P	350.9	P
267015_at	480.1	P	582.3	P	502	P	548.8	P
267016_at	36.3	A	76.3	P	36.8	A	44.3	P
267017_at	97.2	P	82.9	P	80.3	P	101.8	P
267018_at	279.8	P	185	P	183.2	P	221.2	P
267019_at	157.7	P	181.7	P	233.2	P	192	P
266988_at	286.3	P	309.1	P	318.8	P	307.5	P
266990_at	266.6	P	266.8	P	229.6	P	230.2	P
266991_at	634.8	P	415.7	P	465.4	P	365.9	P
266992_at	8932	P	7459.4	P	8641.2	P	8403.3	P
266993_at	11039	P	9629.8	P	11948.3	P	12713.3	P
266962_at	189.5	P	121.9	P	141.6	P	159.5	P
266963_at	918.5	P	1256.5	P	884.2	P	1162.2	P
266964_at	639.7	P	628.6	P	691.1	P	572.1	P
266965_at	59.8	P	19.6	A	71.2	P	57.1	A
266966_at	54.3	P	26.3	A	34.8	P	39.8	P
266967_at	9958.3	P	9325.8	P	10221.4	P	9529.4	P
266968_at	381.8	P	368.4	P	343.8	P	393.1	P
266969_at	90.2	P	39	A	56.3	P	29.4	A
266971_at	234	P	247.2	P	173.4	P	272.6	P
266975_at	2315.4	P	1784.4	P	2454.8	P	2398.6	P
266976_at	168.5	P	172.9	P	281.5	P	244.6	P
266977_at	664	P	647.1	P	859	P	777.8	P
266978_at	68.6	P	81.9	P	57.6	P	57.5	P
266979_at	337.6	P	278.6	P	251.1	P	320.1	P
266980_at	2044.7	P	1496.2	P	2036.1	P	1660.1	P
266981_at	4757.8	P	3094.3	P	3379.6	P	3471.3	P
266982_at	147.2	P	118.9	P	179.1	P	159.7	P
266983_at	3906.7	P	6966.7	P	5420	P	6460.2	P
266984_at	2502.9	P	4585.1	P	2970.1	P	4013.9	P
266985_at	513.5	P	800.9	P	594.8	P	729.7	P
266986_at	325.9	P	373.5	P	307.8	P	341.3	P
266959_at	144.8	P	96.7	P	128.8	P	135.1	P
266934_at	113.7	P	103.8	P	98.1	P	122	P
266935_at	198.5	A	272.9	A	219.8	P	244.5	A
266938_at	1993.2	P	1457.8	P	1788	P	1335.1	P
266939_at	13449.4	P	10944	P	13311.7	P	12697.3	P
266941_at	121.7	P	84.5	P	147.9	P	79.8	P
266942_at	212.8	P	189.9	P	195	P	210.3	P
266943_at	33.8	A	53.9	A	28.5	A	57.5	P
266944_at	89.8	P	94.5	P	46.5	A	75.4	P
266948_at	139.1	P	110.3	P	112.9	P	118.9	P
266949_s_at	831.8	P	963.7	P	1136.2	P	1034.9	P
266950_at	336.3	P	204.6	P	303.1	P	255.5	P
266951_at	124.6	P	112.9	P	104.1	P	119.5	P
266955_at	655.1	P	696.6	P	765.1	P	674.2	P
266956_at	192	P	236.5	P	200.5	P	199.4	P
266957_at	477.9	P	305.9	P	332.4	P	280.1	P
266958_at	801	P	812.2	P	918.4	P	751.6	P
266899_at	212.2	P	176.6	P	147.6	P	183.7	P
266901_at	72.2	P	285.2	P	169.2	P	228.7	P
266903_at	97.1	P	82.9	P	107.8	P	111.9	P
266904_at	1902.2	P	1474.6	P	1707.3	P	1848.3	P
266905_at	379.5	P	293.5	P	285.5	P	298.3	P
266906_at	1148.1	P	852	P	1298	P	967.7	P
266908_at	178.6	P	197.4	P	177	P	193.5	P
266909_at	166.5	P	163.5	P	148.6	P	184.3	P
266910_at	502.8	P	600.5	P	468	P	625.8	P
266911_at	423.9	P	535.6	P	429.5	P	528.1	P
266914_at	105	P	90.9	P	110	P	97.4	P
266916_at	198.4	P	98.3	P	198.1	P	147.2	P
266917_at	107.7	P	111.7	P	110.4	P	70.6	P
266920_at	102.8	A	89.8	P	109	P	103.9	A
266921_at	179	M	187.1	P	187.3	P	164	P
266922_s_at	217.9	P	451.8	P	335.3	P	393.6	P
266923_at	1332.8	P	1806.1	P	1570.6	P	1907.7	P
266924_at	303	P	171.2	P	184.7	P	199.9	P
266925_at	2208.8	P	2182.2	P	1678.7	P	1892.6	P
266926_at	245.5	P	174.7	P	165.7	P	246.3	P
266927_at	2749.7	P	2439	P	2293.1	P	2031.2	P
266928_at	2795.3	P	2456.1	P	3533.9	P	2296.9	P
266929_at	252.1	P	161.4	P	213.8	P	178.3	P
266896_at	775.4	P	673.4	P	700.2	P	633.4	P
266897_at	833.2	P	911.2	P	743.8	P	776.8	P
266898_at	830.7	P	693.8	P	686.9	P	658.2	P
266867_at	313.5	P	299.3	P	258.3	P	285	P
266869_at	421	P	429.7	P	379	P	446	P
266870_at	73.1	A	88.5	P	53.2	P	73.3	P
266871_at	352.2	P	304.3	P	282.2	P	267.8	P
266872_at	117.2	P	215.3	P	142.4	P	202.4	P
266874_at	459.8	P	331.9	P	430.3	P	379.1	P
266876_at	437.3	P	376.2	P	345.7	P	337.9	P
266878_at	50.1	P	11	A	39.8	M	48.2	P
266880_at	595.9	P	655.2	P	579.7	P	748.2	P
266881_at	415.1	P	352.3	P	453.5	P	339.9	P
266882_at	1677.5	P	1388.7	P	1406.7	P	1266.9	P
266884_at	20902.9	P	24501.1	P	23627.9	P	24150.6	P
266885_at	1658.9	P	1730.4	P	1933.7	P	1843.2	P
266887_at	1738.8	P	1785.5	P	1875.9	P	1395.4	P
266888_s_at	322.3	P	368.3	P	382.1	P	355.3	P
266889_at	567	P	359.8	P	434.4	P	464.5	P
266890_at	2130	P	1806.4	P	2227.4	P	2067.8	P
266892_at	3011.3	P	2393.4	P	2637.2	P	2283.7	P
266893_at	301.8	P	324	P	350.3	P	293.5	P
266895_at	110.3	A	114.7	P	86.6	A	108.8	P
266836_at	13.9	A	85.8	P	64	A	65	P
266838_at	189.6	P	175.1	P	155.5	P	185.7	P
266839_at	583.6	P	627.9	P	559.8	P	616	P
266841_at	8.9	A	214.8	P	43.5	A	256.7	P
266842_at	717.7	P	641.3	P	682.8	P	584.9	P
266845_at	135	P	96	M	92.7	P	93.5	P
266846_at	1006.2	P	808.8	P	840.3	P	817.9	P
266847_at	620.3	P	507.1	P	520.3	P	520.8	P
266848_at	426.4	P	498.4	P	421.9	P	495.1	P
266849_at	377.2	P	406.2	P	375.1	P	315.5	P
266851_at	260	P	207.2	P	222.3	P	147.5	P
266852_at	125.8	P	62	P	134.8	P	52.5	P
266855_at	638.2	P	642.1	P	477.1	P	636.4	P
266856_at	364.7	P	338	P	328.1	P	287.5	P
266857_at	1263.7	P	1217.1	P	1419.5	P	1014.9	P
266858_at	365.7	P	444.4	P	429.6	P	311.6	P
266860_at	135.2	P	145	A	119	P	102.7	A
266861_at	643.8	P	449.2	P	605.5	P	465.2	P
266863_at	376.4	P	218.9	P	311.2	P	254.9	P
266864_at	1134.2	P	1065.8	P	1058	P	1030.1	P
266865_at	1167.3	P	505.9	P	709.8	P	738.8	P
266832_at	326.2	P	452.4	P	650.1	P	501.2	P
266834_s_at	297.7	P	362.6	P	377.1	P	476.4	P
266835_at	1328.1	P	1347.6	P	1270.9	P	1270	P
266804_at	1327.5	P	1270.1	P	1666.2	P	1419.2	P
266805_at	344.9	P	489.1	P	393.5	P	383	P
266806_at	506.9	P	491.8	P	481.4	P	441	P
266807_at	66.7	P	50.5	P	37.3	A	73.5	P
266808_at	2625.9	P	2052	P	2909.9	P	2538.2	P
266809_at	125.5	P	209.2	P	196.2	P	223.4	P
266811_at	80.1	A	86.1	P	82.7	P	99.3	P
266813_at	527.7	P	464.7	P	513.7	P	464.3	P
266815_at	198.6	P	222.3	P	237.1	P	215.4	P
266816_at	1137.2	P	1678.3	P	1406.6	P	1689.7	P
266817_at	95.1	P	64.8	P	61	P	83.2	P
266818_at	220.6	P	225.3	P	235.1	P	289.9	P
266819_at	1416.1	P	1356.9	P	1431	P	1311.7	P
266821_at	53.6	A	137.5	P	92.6	P	177.3	P
266822_at	1114.6	P	641.3	P	910.3	P	838.8	P
266824_at	88.6	P	158.2	P	113.3	P	124.3	P
266825_at	274.3	P	142.4	P	259.6	P	132.7	P
266826_at	142.1	P	140.7	P	148.7	P	180.2	P
266831_at	69.9	P	63.5	A	50.3	P	45	A
266797_at	127.3	P	84.6	P	70.2	P	85.2	P
266798_at	70.5	P	82.5	P	98	P	103	P
266799_at	1627.4	P	1352.8	P	1334.5	P	1369.7	P
266800_at	4083.6	P	3697.5	P	4428.6	P	3723.7	P
266801_at	156.6	P	112.8	P	146.9	P	130.6	P
266802_at	90.8	P	127.3	P	124.4	P	117.3	P
266803_at	1367.5	P	641.5	P	1173.2	P	766.3	P
266774_at	142.6	P	113	A	133.2	P	121.3	P
266775_at	223.9	P	298.2	P	238.7	P	245.3	P
266776_at	152.2	P	160.6	P	191	P	146	P
266777_at	867	P	933.1	P	937.5	P	893.1	P
266779_at	122.1	P	63.9	A	124.2	P	107.2	P
266780_at	190.8	P	157	P	198.5	P	187.3	P
266781_at	459.5	P	298.1	P	271.3	P	302.9	P
266782_at	406	P	175.6	P	397.1	P	253.1	P
266784_at	208.1	P	167.5	P	221.9	P	210.4	P
266785_at	109.6	P	72.3	P	78	P	96.6	P
266789_at	2001.4	P	1710.4	P	1904.5	P	2199.9	P
266790_at	266.4	P	124.2	P	166.5	P	147	P
266791_at	1138.5	P	937.8	P	1067.4	P	1090.9	P
266792_at	1001.7	P	1189.8	P	1025	P	1061.9	P
266795_at	170.3	P	205.7	P	159.3	P	176.2	P
266796_at	148.4	P	131.2	P	147	P	157	P
266770_at	136.6	P	89.2	P	111.3	P	76.1	P
266771_s_at	73.9	P	118.1	P	100.2	P	81.5	P
266742_at	143.5	P	108.4	P	88.1	P	121.4	P
266744_at	664.3	P	657.5	P	716.3	P	669.9	P
266745_at	120	P	139.8	P	123.9	P	143	P
266746_s_at	15864.7	P	20720.5	P	20849.5	P	20123.4	P
266747_at	675.9	P	1193.8	P	1012.9	P	1184.5	P
266748_at	427.9	P	297.2	P	394.8	P	438.6	P
266749_at	531	P	673	P	756.3	P	654.9	P
266752_at	494.9	P	568.6	P	634.8	P	818.1	P
266758_at	193.8	P	147.3	P	251.5	P	178.1	P
266761_at	869.7	P	601.4	P	669.9	P	570.9	P
266763_at	888.6	P	757.4	P	878	P	855.5	P
266766_at	55.4	P	41.1	A	52.9	P	55.2	A
266767_at	365.4	P	397	P	349.7	P	467.7	P
266768_s_at	7712.6	P	6639.7	P	7190	P	6718.8	P
266734_at	443.4	P	693.4	P	518.6	P	774.4	P
266735_at	498.2	P	420.1	P	555.7	P	474.7	P
266737_at	594.8	P	282.7	P	452.6	P	335	P
266738_at	105.2	P	79.8	P	105	P	86.4	P
266711_at	180.4	P	485.1	P	169.5	P	351.4	P
266712_at	1743.1	P	2172.7	P	1892.3	P	2419.7	P
266715_at	54.3	P	58.7	A	57.6	P	53.4	A
266716_at	4443.5	P	2880.6	P	3112.1	P	3301.1	P
266717_at	247.8	P	181.6	P	237.4	P	147.7	P
266718_at	1166	P	861.9	P	874.2	P	898.5	P
266719_at	170.3	P	71.6	P	87.8	A	70	P
266721_at	212.4	P	120.3	P	154.6	P	128.3	P
266727_at	246.4	P	230.7	P	223.9	P	205.7	P
266728_at	227.1	P	157.5	P	165.9	P	168.2	P
266731_at	104.1	A	75	P	91.7	P	90.7	P
266732_at	466.3	P	1041.2	P	523	P	855	P
266709_at	3532.1	P	3534	P	4341.5	P	3460.1	P
266679_at	380.1	P	376.2	P	337.3	P	469.9	P
266683_at	438.7	P	316.7	P	287.5	P	494.4	P
266684_at	93.3	P	87.4	P	108.9	P	62.8	P
266685_at	541.5	P	569.7	P	479.8	P	668.9	P
266687_at	135.3	P	72.1	M	116.2	P	83.9	P
266693_at	8996.5	P	10723.5	P	8577.6	P	9989.9	P
266694_at	2004.1	P	1817.2	P	2113.7	P	2039.6	P
266695_at	889.8	P	1513.9	P	795.6	P	1288.2	P
266696_at	623	P	463.3	P	655.9	P	537.9	P
266698_at	884.1	P	1259.9	P	1176.7	P	1017.4	P
266699_at	7058.6	P	4610.3	P	5904.5	P	5327.9	P
266700_at	1112	P	1011.6	P	1157.4	P	1125.2	P
266701_at	2059.9	P	1576.9	P	2248.7	P	1855.1	P
266702_at	232.9	P	256	P	224.4	P	269.7	P
266703_at	776.9	P	826.3	P	967.5	P	920.2	P
266704_at	878	P	703.8	P	740.2	P	637.6	P
266705_at	850.8	P	783.1	P	1008.5	P	859.6	P
266678_at	972.8	P	900.3	P	806.8	P	913.6	P
266647_at	135.2	P	252.5	P	216.7	P	147.4	P
266648_at	367.2	P	297.8	P	387.2	P	342.1	P
266649_at	98.3	P	27.3	A	94.4	P	60.7	P
266650_at	512.3	P	637.4	P	476.7	P	766.1	P
266651_at	643.2	P	674.9	P	766.1	P	576.3	P
266652_at	755.9	P	710.4	P	713.7	P	729.2	P
266653_at	504.1	P	561.9	P	516.4	P	539.9	P
266655_at	76.6	P	53.3	P	101.2	P	59	P
266656_at	756.3	P	1275.3	P	865.9	P	1326	P
266657_at	1013.4	P	696.6	P	778.7	P	800.2	P
266658_at	1876.8	P	2126.6	P	2472.6	P	2353.6	P
266659_at	273.3	P	316.3	P	308.3	P	313.3	P
266660_at	120.4	P	120.4	P	154.9	P	168.8	P
266662_at	343	P	223.5	P	222.8	P	326.9	P
266663_at	113.1	P	116.7	M	111.2	P	109.4	P
266666_at	94.6	P	46.1	P	40.8	P	31.9	P
266668_at	64.7	P	65.7	P	64.6	P	69.7	P
266670_at	196	P	193.7	P	200.2	P	206	P
266671_at	219.8	P	203.3	P	220.2	P	191.5	P
266672_at	516	P	303.4	P	359	P	210	P
266673_at	615.8	P	723	P	508.7	P	600.4	P
266643_s_at	203.2	P	260.2	P	232.2	P	281	P
266646_at	1566	P	1679.3	P	1755.5	P	1499.5	P
266615_s_at	782.6	P	1137.1	P	732.5	P	941.6	P
266616_at	93.5	P	99	P	72.4	P	111.6	P
266617_at	655.8	P	730.7	P	761.3	P	765.5	P
266618_at	126.4	P	71.7	A	52.1	P	109.2	P
266619_at	64.1	P	75	P	61	P	68.7	P
266620_at	191.8	P	199.6	P	255.2	P	188.2	P
266621_at	308	P	232	P	317.7	P	285.2	P
266623_at	336.5	P	479.1	P	572.1	P	381.7	P
266624_s_at	1466	P	1230.7	P	1438.1	P	1097.7	P
266626_at	233.2	P	148.6	P	166.6	P	194.1	P
266627_at	58	P	69	P	83.9	A	58.7	A
266628_at	267.1	P	250.5	P	245.5	P	234	P
266633_at	125.4	P	92.4	P	95	P	134.3	P
266634_at	196.5	P	140.3	P	143.1	P	130.3	P
266635_at	193.6	P	157.7	P	165.5	P	168	P
266636_at	2504.3	P	1994.7	P	2169.7	P	1984	P
266638_at	1357.9	P	1161.1	P	1205.6	P	1162.4	P
266639_at	922.9	P	597.3	P	607	P	514.6	P
266641_at	266.6	P	168.3	P	249.3	P	270.3	P
266642_at	1267.4	P	982.1	P	1060.8	P	1005.6	P
266608_at	444.2	P	394.1	P	319.1	P	471.1	P
266609_at	666.3	P	660	P	590.7	P	750.6	P
266612_at	58.6	M	14.5	A	39.1	A	18.5	A
266613_at	180.1	P	203.1	P	288.7	P	253.9	P
266614_at	2959.6	P	3070.7	P	2562.6	P	2790	P
266587_at	959.3	P	562.2	P	665.9	P	710.5	P
266588_at	787.5	P	468.7	P	748.9	P	610.9	P
266590_at	105.1	P	875.5	P	114	P	819.4	P
266591_at	590.6	P	401.8	P	623.2	P	428	P
266592_at	69.8	P	101.9	P	52	P	64.2	P
266593_at	109.4	P	77	P	97.1	P	112.2	P
266595_at	265.2	P	293	P	303.8	P	292.2	P
266596_at	133.5	P	98.2	P	151.3	P	119	P
266599_at	461.2	P	384.7	P	466.5	P	353.8	P
266600_at	178	P	179	P	130.6	P	173.8	P
266601_at	324.7	P	240.2	P	227	P	210.3	P
266604_at	511.1	P	485.9	P	441.3	P	463.8	P
266605_at	583.3	P	482.7	P	406.6	P	469.8	P
266606_at	49.5	A	67.6	P	56.1	P	65.5	P
266580_at	1084.6	P	1377.5	P	1018.4	P	1314.9	P
266581_at	389.2	P	318.7	P	402.9	P	317.2	P
266582_at	827.3	P	561.2	P	717.6	P	607	P
266583_at	4462.9	P	6739.5	P	4507.1	P	5741.8	P
266552_at	18501.5	P	16478.1	P	15099.7	P	16712	P
266553_at	2182	P	1354.3	P	1701.7	P	1443.2	P
266554_s_at	2969.1	P	2536.9	P	2699.2	P	2611.2	P
266555_at	356.3	P	417.8	P	399.7	P	441.6	P
266556_at	1897.6	P	1428.4	P	1790.3	P	1720.9	P
266557_at	913.8	P	1202.4	P	904.6	P	1173.5	P
266566_at	874.4	P	601.8	P	687.2	P	575.3	P
266567_at	202.1	P	189.3	P	284.8	P	212.7	P
266570_at	1742	P	1246.9	P	1532.2	P	1375.3	P
266571_at	82.1	P	32.2	P	43	P	30.8	A
266572_at	333.9	P	215.6	P	275.5	P	180.6	P
266574_at	212.5	P	305.3	P	321.3	P	263.1	P
266575_at	432.7	P	378	P	426.6	P	338.5	P
266576_at	784.5	P	828	P	1185.1	P	961.7	P
266578_at	729.8	P	529.2	P	637.1	P	337.9	P
266579_at	1403.3	P	1246.1	P	1517.3	P	1424.7	P
266520_at	533.8	P	578.2	P	389.4	P	441.3	P
266521_at	1283.9	P	1353.1	P	1339.8	P	1328	P
266522_at	262.8	P	202.6	P	228.4	P	221.3	P
266523_at	1112	P	795.9	P	888	P	918.8	P
266525_at	40.1	P	103	P	59.1	P	76.7	P
266526_at	39.5	A	66	M	77.4	P	53.7	P
266528_at	56.9	A	89.6	P	56.3	A	90.4	P
266529_at	64.8	P	43.8	P	59.5	P	62.8	P
266533_s_at	3998.6	P	3786.7	P	3523.5	P	3841.6	P
266534_at	487.2	P	480.6	P	461.4	P	546.7	P
266535_s_at	1236.3	P	1122.5	P	1266.2	P	1214.8	P
266536_at	2222.5	P	2631.3	P	2483.3	P	2560.8	P
266537_at	737.1	P	617.9	P	641.8	P	617.3	P
266538_at	250.1	P	247.7	P	242.7	P	249.8	P
266541_at	366.1	P	290.1	P	295.3	P	301.7	P
266542_at	253	P	214.5	P	211.7	P	223.2	P
266545_at	104.7	P	83.6	P	91.6	P	127.4	P
266546_at	88.4	P	99.6	P	91.6	P	82.7	P
266547_at	238.9	P	366.8	P	304.3	P	245.8	P
266551_at	742.1	P	575.7	P	624.1	P	611.5	P
266517_at	1005.7	P	647.5	P	805.8	P	767.2	P
266518_at	145.1	P	219.9	P	192.5	P	120.7	P
266519_at	276	P	277.1	P	177.1	P	226	P
266489_at	240.5	P	271.3	P	379.1	P	285.5	P
266495_at	1008.9	P	916.8	P	973.3	P	877.5	P
266500_at	652.9	P	404.8	P	459.7	P	444.7	P
266501_at	189.3	P	194.3	P	190.2	P	203.5	P
266502_at	44	A	57.1	A	28.7	A	82.6	P
266504_at	77.5	P	54.5	P	54.7	A	67.9	P
266505_at	237.8	P	318.3	P	328.3	P	317.7	P
266506_at	164.3	P	150.1	P	124.2	P	140	P
266509_at	1216	P	1163.7	P	1105.8	P	1241.8	P
266510_at	148.7	P	107.5	P	124.6	P	97.6	P
266511_at	205.9	P	193.7	P	111.6	P	222.1	P
266512_at	352.7	P	337.7	P	366.7	P	274.1	P
266513_at	978.9	P	1061	P	809.8	P	964.3	P
266514_at	457.2	P	533.1	P	473.4	P	457.2	P
266515_at	426.8	P	475.6	P	444.7	P	466	P
266482_at	749	P	696.9	P	721.8	P	675.5	P
266483_at	369.7	P	245.6	P	258	P	282.2	P
266484_at	427.1	P	367.3	P	305.7	P	313	P
266485_at	431.1	P	177.9	P	241	P	233.1	P
266458_at	2557.6	P	2498.1	P	2063.3	P	2404.1	P
266459_at	991.9	P	989.6	P	904.1	P	1006.4	P
266461_at	16603.7	P	12873.8	P	13217.4	P	13653.8	P
266462_at	76.7	M	70	A	75.5	P	31.8	A
266463_at	305	M	193.8	A	205.5	P	230	A
266464_at	507.6	P	309.5	P	503.4	P	359.1	P
266466_at	208.8	P	194.8	P	159.9	P	134.4	P
266467_at	453.9	P	454	P	412.6	P	490.5	P
266468_at	661.5	P	681.3	P	869.6	P	674.4	P
266469_at	91.5	P	73.3	A	84.5	P	58.8	P
266471_at	485.1	P	418.6	P	404.8	P	397	P
266472_at	60.1	P	56.8	P	60.6	P	53.5	P
266473_at	234.3	P	160.6	P	228.8	P	147.8	P
266474_at	383.6	P	271	P	450.9	P	281.7	P
266476_at	2879.1	P	4187.9	P	3858.6	P	3841.9	P
266477_at	56.1	P	22.6	A	12.5	A	6.9	A
266478_at	179.1	P	203.4	P	199.5	P	148.3	P
266479_at	92.7	P	92.3	P	105.3	P	96.7	P
266480_at	178	P	147.8	P	185.9	P	149.3	P
266481_at	143.4	P	129	P	113.2	P	123.4	P
266456_at	68.4	A	174.4	P	178.8	P	135.6	P
266457_at	1852	P	1420.8	P	1824.8	P	1496.1	P
266427_at	29.5	A	66.4	P	62.3	M	19.8	A
266428_at	1359.4	P	2648.3	P	1709.4	P	2105.4	P
266436_at	597.8	P	916.6	P	807.6	P	951.3	P
266437_at	2496.6	P	2854.2	P	2630.4	P	3013.7	P
266438_at	93	P	28.2	A	58.6	A	68	M
266439_s_at	59.6	P	48.6	A	42.2	P	41.2	P
266440_at	263.2	P	224.3	P	265.8	P	214.6	P
266441_at	75.5	A	110.4	P	85.7	P	166.6	P
266442_at	177.8	P	149.6	P	175.2	P	90.6	P
266444_at	77.1	P	49.5	P	37.4	P	76	P
266445_at	866.1	P	709.1	P	921.8	P	776.8	P
266447_at	675.9	P	482.3	P	804.7	P	830.5	P
266448_s_at	381.9	P	447	P	486.9	P	483.2	P
266449_at	867.9	P	764.2	P	909.9	P	833.9	P
266450_s_at	209.8	P	210.5	P	236.5	P	202.3	P
266451_at	3442	P	2641.1	P	3076.8	P	2770.6	P
266452_at	487.1	P	428.8	P	454	P	492.7	P
266394_at	392.6	P	166.1	P	347.7	P	203.9	P
266395_at	97.6	P	75.3	P	107	P	89.2	P
266396_at	103.8	A	98.6	M	31.7	A	88.2	P
266397_at	40.3	A	61.9	A	44.9	A	59.6	P
266398_at	114.9	P	49.1	P	105.2	P	92.8	P
266399_at	910.3	P	831.5	P	996.5	P	810.2	P
266400_at	201.4	P	113.1	P	195.2	P	181.9	P
266401_s_at	55	M	52.9	M	65.8	P	41.9	A
266402_at	101.4	P	148.6	P	126.2	P	88.2	P
266405_at	358.4	P	321.9	P	437.2	P	346.1	P
266406_at	66.5	P	45.1	P	83	P	50.3	P
266407_at	855.4	P	933.9	P	766.3	P	890.9	P
266410_at	311.6	P	203.6	P	203.4	P	209.8	P
266411_at	188.2	P	150.2	P	170.7	P	139.3	P
266413_at	146.5	P	132.4	P	122.8	P	126	P
266414_at	1019.9	P	665	P	831.3	P	757	P
266415_at	5833.2	P	3468.4	P	5316.1	P	4146.8	P
266416_at	1763.7	P	1879.6	P	1907.4	P	1756.8	P
266417_at	778.2	P	665.6	P	708	P	596.4	P
266420_at	459.2	P	472.1	P	521.8	P	578.3	P
266421_at	9066.1	P	4468.1	P	6714.9	P	5675.6	P
266422_at	335.1	P	337.5	P	350.4	P	271.3	P
266423_at	63.8	P	88.4	P	78	P	88.7	P
266391_at	48	A	85.9	P	64.7	P	42.3	P
266363_at	311	P	261.5	P	253.6	P	248.1	P
266364_at	5145.3	P	6066.8	P	4993.1	P	6259.4	P
266365_at	538.7	P	510.9	P	613.3	P	472.8	P
266366_at	3607	P	4942.2	P	3877.1	P	4718.7	P
266368_at	6429.3	P	3696.9	P	5401.5	P	3238.1	P
266370_at	223.1	P	224.3	P	282.6	P	229.7	P
266371_at	7388.8	P	5984	P	7605.3	P	6367.7	P
266372_at	122.8	P	83.8	P	117.8	P	115.1	P
266376_at	166.9	P	152.2	P	154.6	P	178.2	P
266380_at	203.8	P	182.3	P	209.8	P	193	P
266383_at	446.9	P	193	P	310.3	P	258.9	P
266384_at	50.2	A	50.5	P	31.7	A	45.6	P
266385_at	2438.6	P	2568.6	P	2252.9	P	2099.6	P
266388_at	29	A	42.9	P	72.7	P	57.4	P
266389_s_at	449.4	P	551	P	414.2	P	492.1	P
266356_at	66.9	P	63.1	P	67.6	P	43.6	P
266359_at	687.3	P	704.1	P	599.2	P	631	P
266360_at	431.1	P	715.3	P	487.1	P	657.1	P
266361_at	238.3	P	167	P	165	P	148.9	P
266362_at	207.9	P	206.2	P	230.9	P	182.8	P
266332_at	55.2	A	105.9	A	30.1	A	84.1	P
266333_at	60.3	P	85.1	P	54.9	P	72	P
266334_at	858.1	P	513.8	P	722	P	586.4	P
266335_at	152.4	P	192.7	P	145.4	P	193.4	P
266336_at	263.2	A	117.9	P	270.7	P	122.4	M
266337_at	117.1	P	51.8	P	67.2	P	65.2	P
266338_at	171.2	P	124.3	P	123.1	P	92.2	P
266340_at	260.6	P	328.6	P	265.4	P	305.4	P
266341_at	58.1	A	63.1	A	19.9	A	60.9	P
266342_at	1661.6	P	1646.9	P	1693.3	P	1661.8	P
266344_at	74	P	59.7	P	58.7	P	44.8	P
266345_at	393	P	330.2	P	532.3	P	344.7	P
266348_at	2064.3	P	2334.8	P	2465.9	P	2069.1	P
266349_at	237.9	M	165.1	A	205.1	P	157.8	P
266350_at	817.9	P	780.2	P	822.6	P	778.2	P
266351_at	2162.5	P	2202	P	2204.4	P	2271.5	P
266353_at	134.9	P	30.1	A	178.6	P	53.3	P
266355_at	83.3	P	52.6	M	57.6	A	48.8	P
266328_at	1471.5	P	1463	P	1267.6	P	1323.2	P
266329_at	231.4	P	191.4	P	191.2	P	198.6	P
266330_at	716.6	P	466.7	P	799	P	370.8	P
266331_at	581.1	P	717.4	P	635.7	P	775.8	P
266300_at	244.6	P	259.7	P	194.6	P	166.1	P
266302_at	507.3	P	589.7	P	494	P	479.7	P
266303_at	114.3	P	121.1	P	127.3	P	110.7	P
266304_at	345.8	P	397.4	P	316.6	P	439.3	P
266306_at	718.6	P	429.7	P	504.4	P	412.8	P
266309_at	134.6	P	97.7	P	115.1	P	98.9	P
266310_at	586.8	P	571.3	P	598	P	670.9	P
266311_at	181.4	P	117.3	P	107.7	P	115	P
266312_at	3262.9	P	2824.1	P	3314.2	P	3162.3	P
266313_at	894	P	1126.8	P	990.1	P	878.3	P
266314_at	263.2	P	173.5	P	200.5	P	195.6	P
266315_at	339.7	P	366.3	P	326.6	P	364.2	P
266316_at	1548.6	P	1415.9	P	1795.4	P	2541	P
266317_at	2202.1	P	2264.4	P	2501	P	2302	P
266318_at	161.3	P	138.6	P	148.1	P	168.2	P
266319_s_at	289	P	218.4	P	213.7	P	236.3	P
266322_at	218.5	P	122.3	P	230.6	P	119.2	P
266323_at	190.7	P	205	P	212.4	P	214.3	P
266324_at	101.1	P	210.9	P	90.6	P	131.4	P
266325_at	89.4	P	104.1	P	103.5	P	100.7	P
266326_at	2644	P	3621.7	P	3303.7	P	3159	P
266327_at	466	P	380.4	P	550.2	P	404.5	P
266268_at	173.1	P	226	P	169.1	P	170.4	P
266269_at	73.6	A	161.6	P	68.4	P	224.3	P
266270_at	588.8	P	1571.9	P	713.6	P	1800.6	P
266271_at	62	A	56.4	P	94.9	P	78.5	P
266273_at	49.4	A	71.1	P	48.7	P	83.2	P
266275_at	85.9	P	79.3	P	71.2	P	61.9	P
266276_at	107.2	P	116.2	P	116.5	P	130.4	P
266277_at	408.1	P	379.9	P	370.1	P	375.2	P
266278_at	44.8	P	108.2	M	46.7	A	106.6	P
266279_at	405	P	551.4	P	451.9	P	416.5	P
266280_at	75.7	P	46	A	21.5	A	58.7	P
266283_at	427.5	P	335.4	P	335.8	P	326.9	P
266284_at	147.5	P	132.4	P	196.7	P	118.9	P
266285_at	244.1	P	138	P	143.3	P	197.9	P
266286_at	55.4	P	44.6	P	21.7	A	52.5	P
266287_at	108.5	M	91.4	P	160.3	P	113.7	P
266288_s_at	450	P	363.9	P	399.8	P	449.1	P
266289_at	544.2	P	487.5	P	464.3	P	409.6	P
266290_at	191.5	P	323.1	P	266.3	P	277.8	P
266291_at	248.6	P	256.4	P	351.1	P	217.5	P
266292_at	934	P	1009.6	P	1129.6	P	849.1	P
266293_at	300	P	272.8	P	308	P	285.1	P
266294_at	179.4	P	1148.9	P	190.2	P	1219.8	P
266295_at	428.8	P	345.4	P	484.5	P	393.2	P
266296_at	1694.4	P	2630.6	P	2221.4	P	2525	P
266297_at	412.9	P	317.7	P	382	P	323.7	P
266298_at	180.1	P	169.2	P	203.4	P	153.6	P
266299_at	534.5	P	1059.9	P	765.2	P	984.2	P
266265_at	5650.7	P	4938.2	P	5147.2	P	5273	P
266266_at	800.3	P	752.4	P	822.3	P	692.4	P
266267_at	971.3	P	2298.6	P	1675.5	P	1924.5	P
266237_at	173.6	P	137.7	P	194.1	P	170.1	P
266238_at	2892.7	P	3197.9	P	2730.3	P	2933	P
266239_at	707.8	P	681.5	P	634.7	P	621.5	P
266241_s_at	45.6	P	37.2	A	55.2	P	27.4	P
266242_at	108.2	P	63.4	A	62.5	P	64.9	P
266246_at	236.6	P	1167.2	P	380.9	P	1290	P
266247_at	2788.9	P	2353.2	P	2511.2	P	2402.3	P
266253_at	222.1	P	128.6	P	265	P	127.4	P
266254_at	225.5	P	213.8	P	247.7	P	230.5	P
266256_at	4717.3	P	2963.7	P	4643.1	P	3909.6	P
266257_at	791.2	P	621.4	P	842.7	P	563.8	P
266258_at	3630	P	3279.7	P	3946.9	P	3681.3	P
266259_at	2150.2	P	2944.9	P	2766.3	P	1984.5	P
266260_at	2434.3	P	2837.8	P	2885.3	P	2526.5	P
266261_at	581.4	P	892	P	720.7	P	954.4	P
266262_at	193.6	P	103.9	P	121.6	P	163.7	P
266264_at	211	P	115.1	P	151.4	P	126.4	P
266205_s_at	5413.8	P	5580.5	P	5737.6	P	5960.7	P
266206_at	4519.1	P	3959.2	P	4647	P	4102.1	P
266207_at	1556.8	P	1347.5	P	1304.2	P	1266.3	P
266208_at	76.9	P	70.8	P	69.9	P	101.7	P
266210_at	2918	P	3081.9	P	3879.8	P	3331.4	P
266215_at	796.5	P	759.7	P	758	P	799.5	P
266216_at	169.8	P	127	P	113	P	113.8	P
266219_at	122.9	P	68.8	P	111.2	P	59.7	A
266220_at	82.2	P	86.3	P	61.3	P	117.7	P
266221_at	555.6	P	591.4	P	593.7	P	481.2	P
266223_at	359.2	P	177.3	P	224.8	P	178.9	P
266224_at	2482	P	2547.5	P	2211	P	2628.8	P
266225_at	1444.8	P	1164	P	1371.3	P	1256.9	P
266226_at	329.6	P	360.1	P	284.6	P	360	P
266228_at	3729.6	P	4224.3	P	3702	P	3946	P
266229_at	3237	P	2926.5	P	2748.1	P	2740.8	P
266230_at	143.2	P	155.5	P	121.4	P	150.8	P
266231_at	2011.9	P	1846.3	P	1939.1	P	1951.8	P
266232_at	59.7	M	98.4	P	39.9	A	79.7	P
266233_at	12.8	A	64.5	P	45.6	A	102.7	P
266234_at	185.1	P	229.3	P	174.5	P	223.4	P
266235_at	683.6	P	804.4	P	777.7	P	815.1	P
266202_at	443.6	P	375.7	P	427.8	P	430.1	P
266203_at	670.3	P	470.7	P	623.1	P	599.3	P
266204_at	132.7	P	138.6	P	87.2	P	126.2	P
266173_at	59.1	P	88.1	P	62.7	P	59.5	P
266175_at	144.1	P	121.7	P	135.5	P	118.2	P
266180_at	375.8	P	370.1	P	339.8	P	370.1	P
266181_at	3120.8	P	3285.3	P	2951.6	P	3022.2	P
266182_at	1072.7	P	1471.5	P	1023.9	P	1237.2	P
266183_at	139.1	M	64.7	A	140.3	P	95.9	P
266184_s_at	3224.4	P	1194.8	P	3473	P	1912.3	P
266185_at	389.8	P	332.3	P	331.1	P	359	P
266186_at	307.7	P	418.6	P	291	P	328.2	P
266187_at	82.1	P	76.7	P	51.9	A	56.7	P
266188_at	445.3	P	401.8	P	367.2	P	430.6	P
266189_at	173.2	P	205.9	P	179.3	P	211	P
266190_at	149	P	96.1	P	231.8	P	212.6	P
266192_at	1152.7	P	1123.5	P	1130.2	P	1291.7	P
266193_at	1014.1	P	949.7	P	1123.6	P	1019.4	P
266194_at	88.3	P	88.1	P	84.3	P	79.2	P
266195_at	80.4	P	134.8	P	103.3	P	107.5	P
266196_at	122.4	P	199.2	P	195.5	P	191.3	P
266167_at	11330.9	P	12740.9	P	12283.2	P	11429.7	P
266168_at	23189.8	P	23374.5	P	25288	P	23165.3	P
266170_at	119.6	P	82	P	125.9	P	82.6	P
266171_at	187.4	P	157.4	P	149.9	P	242	P
266172_at	1252.4	P	1055.7	P	1471.6	P	1233.1	P
266142_at	179.8	P	1089.8	P	479.5	P	791.3	P
266150_s_at	650	P	882	P	757.3	P	810	P
266155_at	369.7	P	365	P	426.3	P	389.2	P
266156_at	960.7	P	1403	P	1148.8	P	1075.4	P
266157_at	148.9	P	34.4	A	75.3	P	55.9	P
266158_at	201.9	P	182.9	P	148.6	P	168.6	P
266163_at	141.2	P	210.1	P	188	P	208.4	P
266165_at	835.1	P	653.8	P	705	P	563.2	P
266166_at	279.6	P	431.9	P	289.1	P	437.7	P
266138_at	323.8	P	301.4	P	411.6	P	324.1	P
266140_at	710.2	P	1221.3	P	876.9	P	1085.8	P
266110_at	210.6	P	213.1	P	169.8	P	147.2	P
266111_at	59.1	M	60.2	P	38.4	A	66.7	P
266114_at	86.9	P	88.3	P	56	A	92.2	P
266116_at	1580.3	P	2025.9	P	1524.6	P	1759.3	P
266117_at	120.6	P	184.8	P	153	P	146.7	P
266118_at	1600.5	P	954.3	P	1559.4	P	1148.9	P
266119_at	5869.2	P	4491.4	P	4148.2	P	4299.8	P
266120_at	245.7	P	233.6	P	223	P	226	P
266121_at	853	P	798.5	P	652.9	P	760.1	P
266122_at	622.6	P	681.9	P	549.8	P	589.2	P
266123_at	4282.5	P	3812.9	P	3093.8	P	3557.7	P
266124_at	98.2	P	99.5	P	51.1	P	188.8	P
266127_s_at	954	P	833.6	P	830.9	P	804.4	P
266129_at	64.5	A	47.4	A	25.8	A	62.7	P
266130_at	264.8	P	306.9	P	234.4	P	228.3	P
266131_at	336.1	P	320.8	P	282.5	P	314.6	P
266135_at	103.3	P	134.7	P	93.6	P	69.8	P
266136_at	347.6	P	386.8	P	397.2	P	333.7	P
266137_at	1605.6	P	1970.1	P	2179.5	P	1848.1	P
266103_at	1644.1	P	1612.4	P	1649.3	P	1459.7	P
266104_at	104.6	P	96	P	110.4	P	84.4	P
266105_at	5503.1	P	3859.8	P	5039.3	P	3964.8	P
266106_at	1294.5	P	3233.8	P	1568.3	P	2774.2	P
266109_at	67.3	A	64.4	A	79.8	P	77.7	P
266079_at	175.2	P	175.3	P	198.7	P	159.3	P
266080_at	238.1	P	321	P	295.6	P	337.7	P
266081_at	289.8	P	314.9	P	312.2	P	329	P
266082_at	88.2	A	52.8	P	89.4	P	48.3	P
266083_at	79.2	P	50.6	P	70.8	P	61.7	P
266087_at	213.4	A	99.5	A	127.6	A	130.7	P
266088_at	101.7	P	74.3	P	49.3	A	56.5	P
266090_at	558.3	P	688.9	P	643.5	P	718.3	P
266091_at	537.7	P	508.8	P	510.7	P	533.3	P
266093_at	504.9	P	288.2	P	458.2	P	330.7	P
266094_at	611.8	P	580.8	P	730.4	P	640.2	P
266095_at	160.2	P	152.5	P	192.6	P	186.2	P
266096_at	658.3	P	888.4	P	639.9	P	778.7	P
266097_at	2669.1	P	3800.9	P	3255.7	P	3460.7	P
266099_at	820.1	P	824.2	P	731.3	P	745.1	P
266100_at	329.6	P	627.1	P	354.4	P	536	P
266101_at	4859.2	P	4898.3	P	4990.9	P	5328.8	P
266075_s_at	1331.1	P	1277	P	1433.5	P	1171.2	P
266076_at	133.5	P	83.9	P	114.3	P	86	P
266078_at	77.8	P	20.4	A	64.3	P	62.7	P
266047_at	160.4	P	222.5	P	201.9	P	188.3	P
266049_at	94.2	A	66.4	A	110.4	P	63.4	P
266050_at	96.1	A	81.1	M	82.6	P	93.2	A
266051_at	217.4	P	184.2	P	156.2	P	201.7	P
266052_at	238.3	P	237.9	P	208.8	P	319.8	P
266053_at	395.2	P	474.7	P	619	P	525.8	P
266055_at	311.6	P	252.9	P	262	P	311.3	P
266056_at	181.9	P	236.9	P	238.9	P	309.4	P
266057_at	789.5	P	412.7	P	599	P	569.8	P
266058_at	90.7	P	64.7	A	58.7	P	59.4	A
266059_at	2360	P	1948.1	P	2388.4	P	1987.4	P
266060_at	166.5	P	232.6	P	186.8	P	174.2	P
266062_at	753.5	P	744.2	P	772.5	P	883.1	P
266063_at	57.1	P	21.9	A	23.1	A	53.1	P
266064_at	53.9	P	63.5	P	60.3	P	60.9	P
266065_at	411.9	P	273.7	P	238.1	P	287.3	P
266070_at	656.1	P	609.2	P	574.2	P	488.9	P
266071_at	1538.8	P	1885	P	2302	P	1718.8	P
266072_at	3741.7	P	7188.7	P	3979.9	P	5852.1	P
266073_at	350	P	328	P	317.6	P	440.3	P
266074_at	350.6	P	349.9	P	362.7	P	327.4	P
266016_at	419.9	P	625.4	P	471.8	P	620.4	P
266017_at	12436.9	P	11489.1	P	11429.5	P	11908.9	P
266018_at	861.7	P	928.7	P	721.3	P	1044.5	P
266019_at	875.2	P	1019.1	P	735.3	P	1004.5	P
266021_at	87.1	P	113.5	P	76.4	P	76.9	P
266022_at	576.9	P	323.4	P	420.7	P	344.8	P
266028_at	108.2	P	143.7	P	117.3	P	118	P
266033_at	508.4	P	347.8	P	373.1	P	405.5	P
266035_at	1032.3	P	1069.3	P	1100.3	P	1063.3	P
266036_s_at	2669.4	P	2222.1	P	3018.9	P	2517.1	P
266037_at	3930.1	P	3774.6	P	4363.3	P	4829	P
266038_at	87.2	P	62.7	A	39.2	A	58.6	A
266039_s_at	63.7	A	42.3	A	59.3	P	51.3	P
266042_s_at	145	P	129.9	P	131.3	P	157.3	P
266044_s_at	112.8	M	90.4	P	108	P	124.9	P
266045_s_at	104.1	P	119.7	P	153.3	P	96.1	P
266012_s_at	352.9	P	338.4	P	308.1	P	363.3	P
266014_s_at	183	P	181.2	P	187.8	P	169.4	P
266015_at	105.2	P	99.8	P	88	P	59.6	P
265985_at	61.1	A	54.8	A	58.5	A	37.8	M
265986_at	61.3	P	78.2	P	51.5	P	62.1	P
265987_at	293.8	P	308.8	P	307	P	351.7	P
265989_at	462.7	P	444.5	P	411.4	P	441.9	P
265990_at	303	P	268	P	250.2	P	245.4	P
265991_at	218.3	P	177.4	P	193.1	P	152.2	P
265992_at	53.7	P	57	P	46	A	30.8	A
265993_at	65.5	P	110.4	P	58.5	P	147.4	P
265994_at	883.6	P	556.7	P	695.4	P	551.6	P
265996_at	9864.8	P	9592.8	P	10299.6	P	9494.3	P
265998_at	2467.9	P	2606.6	P	1956.3	P	2140.2	P
265999_at	284.1	P	512	P	344.8	P	363	P
266000_at	10449.9	P	11171.3	P	10627.5	P	10231.1	P
266001_at	366.3	P	273.1	P	247	P	239.2	P
266002_at	65.3	P	45.4	A	24.9	A	44.4	P
266004_at	213.5	P	221.4	P	246.9	P	209.5	P
266005_at	2060.2	P	1853.2	P	1594.1	P	1770.8	P
266010_at	958.6	P	726	P	869.3	P	900.9	P
266011_at	31.8	A	36.1	A	5.4	A	78.2	P
265952_at	953.9	P	1405	P	1072.9	P	1211.7	P
265953_at	1505.4	P	1730	P	1446.5	P	1675.3	P
265955_at	95.9	P	46.7	P	86.2	P	76.1	P
265958_at	1019.5	P	911.3	P	1148.8	P	977.6	P
265959_at	158.6	P	151.7	P	199.2	P	118.5	P
265960_at	318.5	P	362.8	P	298.5	P	406.8	P
265961_at	182.5	P	144.9	P	127.6	P	144.2	P
265962_at	137.7	P	59.2	P	144.7	P	114.3	P
265963_s_at	10212.9	P	8174.7	P	8446.3	P	9000.3	P
265965_at	246.2	P	229.7	P	206.7	P	250	P
265966_at	3773.3	P	3873.1	P	2737	P	3352.8	P
265967_at	86.6	P	136.3	A	118.9	P	159.7	M
265968_at	2418	P	2280.8	P	1943.6	P	1716	P
265974_at	1095	P	1355.7	P	1099.9	P	1179.1	P
265975_at	56	P	62	P	33.5	P	60.9	P
265978_at	52.6	A	40.5	P	66.4	P	58.6	P
265983_at	90.6	P	122.3	P	85	P	96.4	P
265926_at	119.1	P	138.2	P	151.9	P	95.9	P
265927_at	14.6	A	75	P	53.3	P	66.2	P
265930_at	479.2	P	359.1	P	439.4	P	425.8	P
265934_at	227.1	P	266	P	244.6	P	265.6	P
265935_at	86.5	P	103.3	P	113.2	P	115.1	P
265936_at	224.8	P	161.4	P	190.1	P	178.8	P
265938_at	171.4	P	120.3	P	125.6	P	136.7	P
265939_at	95.6	P	34	P	33.8	A	25.4	A
265940_at	1729.7	P	1410.6	P	1628.3	P	1453.5	P
265941_s_at	70.8	P	48.1	P	54.1	P	17.6	P
265942_at	946.6	P	753.1	P	808	P	826.9	P
265943_at	1449.1	P	842.1	P	1711.4	P	905.5	P
265945_at	362.9	P	352	P	345.7	P	275.9	P
265946_s_at	558.3	P	375.1	P	514.3	P	472	P
265947_at	821.4	P	679.8	P	756.2	P	709.6	P
265948_at	259.9	P	463	P	224.3	P	387.6	P
265917_at	261.1	P	589.5	P	365.6	P	382.4	P
265918_at	595.3	P	507.2	P	569.5	P	468.1	P
265920_s_at	1774.6	P	1235.1	P	1476.4	P	1545.1	P
265893_at	98.3	P	139.9	P	85.1	P	114.1	P
265894_at	328	P	241.4	P	251.8	P	204.8	P
265895_at	298.8	P	251.2	P	259.7	P	292.3	P
265896_at	225.6	P	184.8	P	183.2	P	227.7	P
265897_at	203.2	P	95.2	P	152.2	P	101.4	P
265898_at	99.5	P	96.3	P	94.7	P	133.9	P
265899_s_at	91	M	45.4	A	41	P	75.8	P
265900_at	661.3	P	619.4	P	631.5	P	641.3	P
265901_at	47.8	A	57.3	P	71.2	P	50	P
265902_at	242.5	P	228.6	P	172.3	P	231.3	P
265905_at	82.2	P	50.8	M	38.5	A	52.1	A
265907_at	107.7	P	111.7	P	95.1	P	81.7	P
265908_at	136.6	P	142.8	P	134.3	P	127.3	P
265909_at	84.7	P	67.5	P	112.2	P	70.5	P
265910_at	1398.3	P	989	P	1288.8	P	1013.7	P
265911_at	574	P	531.3	P	490.1	P	504.2	P
265912_at	295.6	P	237.5	P	242.6	P	277.6	P
265913_at	144.2	P	169.8	P	164.2	P	188	P
265886_at	171	P	93.6	P	173.8	P	140.4	P
265887_at	251.3	P	219.2	P	317.2	P	273.7	P
265888_at	172.2	P	156.6	P	157.4	P	157	P
265858_at	2840.3	P	2280.6	P	2350.8	P	2167.3	P
265860_at	56.4	A	55.1	P	25.1	P	49.9	P
265866_at	532	P	547	P	574	P	524.9	P
265867_at	371.1	P	359.8	P	298.8	P	349	P
265868_at	1520.9	P	1637.5	P	1510.9	P	1639.4	P
265871_at	422.7	P	288.6	P	366.6	P	277.6	P
265872_at	3114.9	P	3658.8	P	4307.3	P	3203.5	P
265873_at	41.4	P	57.7	P	83	P	54.7	P
265874_at	151.2	P	135.5	P	133.6	P	163.9	P
265875_at	429.5	P	467.1	P	479.2	P	534.8	P
265879_at	108.8	P	122.4	P	139.5	P	130.7	P
265880_at	114.4	P	85.2	P	73.7	P	100.6	P
265882_at	1158	P	1102.5	P	1183.8	P	968.7	P
265883_at	3245.3	P	2426.4	P	2659.4	P	2587.2	P
265884_at	215.6	P	145.9	P	190.8	P	140.5	P
265885_at	126.7	P	168.5	P	126	P	135.2	P
265852_at	349.1	P	308.2	P	331.2	P	348.9	P
265853_at	2085.8	P	2172.8	P	2616	P	2375.2	P
265855_at	467.5	P	405.1	P	365.4	P	381	P
265857_s_at	2845	P	3632.9	P	3168.7	P	3538.7	P
265827_at	354.3	P	364.6	P	336.7	P	391	P
265831_at	104.7	P	19.6	A	105.6	P	89.1	P
265837_at	2564	P	2157.6	P	2095.6	P	1709.3	P
265840_at	129.8	P	146.2	P	179.4	P	180.9	P
265841_at	176.5	P	380	P	292.6	P	429.4	P
265843_at	200.2	P	240.4	P	194.3	P	221.1	P
265844_at	182.9	P	106	P	149.2	P	129.3	P
265845_at	1467.8	P	1483.9	P	1499.3	P	1520.8	P
265846_at	89	P	47.7	A	141	P	89.7	P
265847_at	181.9	P	183.6	P	189	P	169.8	P
265849_at	281.7	P	227.9	P	289.8	P	271.1	P
265850_at	188.3	P	197.6	P	180.2	P	209.1	P
265824_at	195.4	P	212.3	P	248.3	P	222.2	P
265825_at	1334.8	P	1042.5	P	1634	P	1546	P
265826_at	777.9	P	511.3	P	569	P	577.2	P
265795_at	647.2	P	515.4	P	628.7	P	556.7	P
265796_at	529.9	P	1060.2	P	784.7	P	1100.7	P
265797_at	71	A	157.2	P	106.3	P	151.6	P
265798_at	409	P	334.6	P	330.9	P	302.1	P
265799_at	1362.7	P	1304.7	P	1183.9	P	1227.9	P
265800_at	400.3	P	516.3	P	462.6	P	558.2	P
265802_at	97.2	P	61.1	P	53.7	P	63	P
265804_at	344.1	P	325.3	P	323.1	P	241.3	P
265805_s_at	10400	P	9598.8	P	12201.9	P	11494.6	P
265807_at	237.2	P	255	P	337.1	P	248.5	P
265809_at	33.4	A	78	P	39.5	A	92.6	A
265810_at	1013.8	P	1077.9	P	830.8	P	1258.1	P
265814_at	468.2	P	377.9	P	521.1	P	308.8	P
265815_at	303.4	P	279.8	P	316.2	P	230.5	P
265816_s_at	5792.2	P	8609.8	P	7557.6	P	9359.5	P
265817_at	112.6	P	99.7	P	123.1	P	143	P
265818_at	1716.2	P	1552.9	P	1920.9	P	1817.9	P
265819_at	396.8	P	272.2	P	289.6	P	276.9	P
265822_at	846.4	P	932.8	P	884.7	P	883.7	P
265763_at	137.3	P	197.4	P	201.5	P	143.9	P
265764_at	122.6	P	117.4	P	142.7	P	113.2	P
265765_at	83.5	M	73.5	A	45.4	A	69	A
265766_at	36.6	A	53.4	A	60.6	P	78.5	P
265767_at	254.6	P	186	P	178.4	P	174	P
265768_at	509.6	P	443.8	P	331.4	P	351.3	P
265769_at	43.4	P	35.1	A	82.8	P	53.6	P
265770_at	607.2	P	561.7	P	592.6	P	583	P
265771_at	222.8	P	238.2	P	247.3	P	233.6	P
265772_at	315.4	P	325.5	P	329.9	P	274.9	P
265773_at	519.2	P	457.5	P	504.7	P	438.3	P
265776_at	227.6	P	211.2	P	205.4	P	192.8	P
265777_at	645.6	P	467.8	P	509.3	P	504.7	P
265778_at	1610.4	P	1594.5	P	1309.8	P	1531.2	P
265779_at	467.2	P	557.1	P	520.4	P	646.3	P
265790_at	704.5	P	520.9	P	662.6	P	482.9	P
265793_at	560.3	P	503.2	P	600.5	P	572	P
265760_at	801.4	P	768.9	P	1059.5	P	844.3	P
265761_at	190.9	P	176.1	P	138.9	P	136.6	P
265731_at	119.6	P	110.9	P	94.1	P	113.4	P
265732_at	115.4	P	222.1	P	177.8	P	214.4	P
265733_at	1229.6	P	822.9	P	1134.5	P	1044.5	P
265734_at	569	P	452.7	P	530.9	P	442.8	P
265735_at	3577.6	P	2581.6	P	3578.9	P	3154.8	P
265736_at	6504.2	P	4317.9	P	5530.2	P	5068.2	P
265737_at	4187.2	P	3473.7	P	3815.2	P	3663.9	P
265738_at	1226.6	P	1210.8	P	1192.8	P	1096.5	P
265739_at	802.7	P	718.7	P	725.1	P	684.7	P
265740_at	141.2	P	148.3	P	156.2	P	218.8	P
265741_at	381.6	P	366.5	P	305.4	P	367.2	P
265742_at	400.4	P	445.4	P	393.6	P	342.1	P
265754_x_at	65	P	52.9	P	51.5	P	48.5	P
265759_at	538.4	P	298.8	P	349.1	P	330.3	P
265699_at	90.5	P	46.1	P	41.8	P	66	P
265700_at	452.9	P	760.2	P	441.8	P	689.1	P
265702_at	102.7	P	136.5	P	116.5	P	115.5	P
265703_at	225.5	P	156.2	P	205.5	P	173.9	P
265704_at	453	P	242	P	358.2	P	272.1	P
265706_at	318.6	P	395.6	P	352.3	P	298.5	P
265707_at	769.7	P	801.3	P	826.6	P	806.5	P
265711_at	18.8	A	17.8	A	32.4	A	76.8	P
265712_s_at	1275.5	P	2046.4	P	1602.3	P	1534.4	P
265713_at	100.4	M	94.3	P	111.9	P	86.4	P
265715_s_at	120.4	P	63.5	P	113.9	P	74.8	P
265716_at	252.2	P	184.6	P	244.4	P	232.5	P
265717_at	2215.1	P	1695.8	P	2228	P	1884.2	P
265718_at	185.3	P	181.4	P	179.9	P	169.3	P
265720_at	1116.7	P	1311.9	P	1143	P	1149.5	P
265721_at	595.8	P	659.2	P	568.4	P	674.1	P
265722_at	359.5	P	344.1	P	345.4	P	346.6	P
265723_at	242.8	P	493.2	P	392.2	P	457.6	P
265724_at	104.1	P	55.3	P	101	P	55.1	P
265725_at	650.6	P	818.7	P	635.8	P	845.3	P
265726_at	55.3	P	38.8	P	18.3	A	46.2	P
265727_at	145.5	P	267.7	P	223.2	P	209.6	P
265728_at	111.6	P	116.7	P	115.3	P	146.3	P
265729_at	422.2	P	422.6	P	426.6	P	367.9	P
265730_at	185.9	P	130.1	P	230.5	P	120.9	P
265696_at	88.7	P	33	A	23.3	A	22.5	M
265697_at	835.2	P	664.1	P	784.4	P	700	P
265698_at	177.9	P	197.8	P	132.4	P	168.6	P
265668_at	379	P	850.2	P	432.9	P	984	P
265669_at	716.8	P	616.2	P	652.2	P	581.2	P
265670_s_at	4108.1	P	5198.4	P	5666.6	P	6323.9	P
265671_at	1860.1	P	1155.2	P	1853.5	P	1304.5	P
265672_at	46	M	52.1	P	62.7	P	59.1	P
265673_at	381.8	P	428.1	P	339.6	P	351.3	P
265674_at	3646.1	P	3810.3	P	3560.9	P	4448	P
265675_at	126.2	P	466.2	P	102.3	P	444.3	P
265676_at	954.1	P	699	P	890.4	P	704.9	P
265677_at	943.5	P	1048.2	P	1041.1	P	964.4	P
265678_at	174.8	P	167.1	P	221.8	P	189.3	P
265679_at	3082.7	P	3274.5	P	3064.3	P	3063.6	P
265680_at	2910.3	P	8808.1	P	4517.6	P	7019.5	P
265682_at	52.2	A	36.2	A	53.6	A	31.3	P
265691_at	289	P	242.6	P	251.7	P	265.1	P
265694_at	43.8	A	54.5	P	45.4	P	71.2	P
265695_at	150.7	P	139.6	P	154	P	185.2	P
265661_at	2335.5	P	2092.9	P	2172.9	P	2024.7	P
265662_at	737.3	P	886.1	P	879.1	P	785.9	P
265663_at	202.9	P	193.8	P	206	P	216.1	P
265664_at	331.8	P	551.4	P	477.1	P	468.2	P
265667_at	85.9	P	45.9	P	83	P	69.5	A
265636_at	165.8	M	134	P	137	P	92	P
265637_at	500.9	P	565.2	P	520.5	P	514.6	P
265638_at	182	P	95.1	P	109.3	P	120.4	P
265641_at	202.1	P	146.2	P	205.4	P	180.5	P
265642_at	1013.2	P	848.6	P	827	P	897.9	P
265643_at	125	P	174.8	P	173.3	P	226.9	P
265645_at	78.5	A	55.8	A	36.9	A	44.7	P
265646_at	325.6	P	311.7	P	347.3	P	233.6	P
265648_at	2129.9	P	3344.2	P	3263.8	P	3587	P
265649_at	3158.9	P	2232.7	P	2707.6	P	2087.3	P
265650_at	443.4	P	443.4	P	526.4	P	401.2	P
265656_at	104.1	P	53.6	A	116.6	P	54.6	A
265657_at	125.8	P	148.6	P	143.1	P	127.1	P
265659_at	113.6	P	142	P	114.5	P	157	P
265660_at	366.4	P	217.1	P	428.6	P	245.7	P
265633_at	1088.2	P	1424	P	1236	P	1592.7	P
265634_at	130.3	P	105.8	P	118.9	P	111.4	P
265605_at	37	A	48	A	47	P	56.1	P
265609_at	80.8	P	52.3	A	85.8	A	12.2	A
265610_at	1094.1	P	1153.7	P	1010.8	P	1023.6	P
265611_at	10493.7	P	10205.4	P	9517.8	P	8275.5	P
265613_at	277.1	P	190.5	P	229.5	P	279.2	P
265615_at	14281	P	14514.3	P	14302.8	P	13297.3	P
265617_at	3591.2	P	3431.4	P	3873.8	P	3433.2	P
265618_at	318.2	P	400.9	P	279	P	314.5	P
265619_at	75.5	P	42.2	P	31.4	A	34.7	P
265620_at	545.1	P	745.4	P	566.8	P	534.6	P
265626_at	679.4	P	749	P	803	P	781.4	P
265627_at	538.7	P	329.1	P	485	P	388.4	P
265628_at	604.8	P	474	P	548.7	P	469.5	P
265629_at	303.1	P	181.4	P	243.5	P	217.5	P
265630_at	609.4	P	629.8	P	581.2	P	600.5	P
265599_at	517.2	P	465.7	P	489.6	P	445.1	P
265575_at	1796.9	P	2160.7	P	1578.6	P	1867.4	P
265576_at	613	P	647.4	P	624.8	P	674.8	P
265580_at	315.8	P	350.7	P	235.6	P	295.5	P
265581_at	330.4	P	455.2	P	271.4	P	421	P
265582_at	89.4	P	53.2	P	49.4	P	67.8	P
265583_at	1308.4	P	1629.3	P	1634.1	P	1579.3	P
265584_at	91.4	M	130.6	P	117.8	P	59	A
265585_at	269.7	P	204.1	P	214	P	212.6	P
265588_at	80.8	A	105.6	A	133.2	A	149.5	M
265592_at	95.2	P	59.9	P	71.2	P	87	P
265593_s_at	1567.1	P	1911.8	P	1539.7	P	1673	P
265594_at	1062.1	P	757.5	P	931	P	840	P
265595_at	835.4	P	604.5	P	698.9	P	592.3	P
265596_at	202.3	P	145.6	P	166	P	164.6	P
265597_at	574.5	P	540.7	P	745.9	P	822	P
265570_at	177.9	P	201.5	P	177.2	P	170.8	P
265571_s_at	517.1	P	183.9	P	361.2	P	214.8	P
265572_at	60.2	A	246.3	P	266.2	P	167.5	P
265573_at	89.4	P	75.4	P	83.9	P	70.1	P
265542_at	406.4	P	303.8	P	331.9	P	382.8	P
265547_at	108.5	P	110.3	P	91.1	P	102.2	P
265559_at	70.6	P	122.2	P	78.7	P	79.1	P
265560_at	18555	P	14195	P	14203.8	P	14597.8	P
265561_s_at	3614.3	P	2574.9	P	3445.2	P	3124.2	P
265569_at	836	P	862.1	P	823.5	P	809.9	P
265510_at	744.8	P	728.2	P	931.3	P	763.6	P
265511_at	2978.2	P	3720.1	P	2441.5	P	2851.5	P
265512_at	229.9	P	217.9	P	250.1	P	226.2	P
265518_at	40.5	A	64.8	A	66.9	P	54.3	A
265519_at	99.3	P	67.9	A	57.6	A	130.5	P
265521_at	168.1	P	248.3	P	194.3	P	221.8	P
265522_at	116.5	P	109	P	185.8	P	123.2	P
265530_at	2050	P	3090.5	P	2397.3	P	2746	P
265535_at	302.6	P	454.6	P	365.7	P	534.5	P
265536_at	69	A	262.3	P	59.4	A	285.6	P
265538_at	351.4	P	335	P	371.3	P	332.2	P
265539_at	410.2	P	483	P	392.7	P	618.4	P
265478_at	5185.6	P	10202.6	P	6099	P	8465	P
265479_at	476.7	P	486.8	P	557.9	P	756.6	P
265480_at	934.2	P	910.7	P	921.1	P	669.8	P
265481_at	3676.5	P	10234.1	P	4220.5	P	7318.2	P
265484_at	145.8	P	119.7	P	117.8	P	126.8	P
265494_at	169.2	P	148.8	P	127.3	P	140.2	P
265495_at	888.5	P	2022.6	P	864.5	P	1519.6	P
265499_at	696.8	P	1273.8	P	923.4	P	931.5	P
265501_at	398.7	P	803	P	518.3	P	527.7	P
265505_at	318.3	P	354.6	P	351.1	P	343.9	P
265472_at	286.8	P	272.1	P	254.9	P	278.1	P
265474_at	206.9	P	305.9	P	216.5	P	223	P
265475_at	1207.9	P	1250.3	P	1166.3	P	1124.9	P
265476_at	944.5	P	979.4	P	1049.8	P	929.2	P
265448_at	27.4	A	36.4	A	37.7	P	61.6	P
265449_at	170.5	P	194.7	P	146.1	P	248	P
265450_at	676.5	P	943.6	P	732.1	P	776.5	P
265451_at	1256	P	1153.7	P	1387.8	P	1282.3	P
265452_at	175	P	411.2	P	267.8	P	444.7	P
265453_at	473.1	P	432.8	P	438	P	333.7	P
265454_at	60.9	M	137.1	P	91.2	P	97.3	P
265455_at	498.2	P	546.1	P	604.3	P	530.5	P
265456_at	1981.3	P	1883.7	P	2145.9	P	1685.8	P
265457_at	1324.8	P	2163	P	1151.2	P	1894.3	P
265458_at	531.8	P	453.4	P	414.9	P	508.1	P
265459_at	2358.8	P	1765.2	P	2246.2	P	1763.3	P
265460_at	3107.7	P	1807.9	P	2964.6	P	1902.4	P
265461_at	1953	P	3189	P	2131.6	P	3325.7	P
265464_at	57.5	A	69.5	A	88.8	P	33.1	P
265466_at	112.4	P	165.7	P	107.5	P	146.3	P
265467_at	324.9	P	221.7	P	271.9	P	279.2	P
265469_at	229.3	P	191.1	P	211.6	P	201.9	P
265470_at	199.6	P	325.5	P	294.4	P	288.7	P
265471_at	592	P	566.7	P	620.7	P	725	P
265444_s_at	1914.6	P	2255.8	P	2320	P	2322.5	P
265445_at	6968.3	P	4380	P	4459.2	P	4206.7	P
265446_at	5867.2	P	5392.6	P	5717.3	P	5678.8	P
265416_at	813.8	P	789	P	861.7	P	944.2	P
265417_at	2112.1	P	1956	P	1992.7	P	1866.5	P
265419_at	271.7	P	206.9	P	297.5	P	204.1	P
265420_s_at	40.1	P	37.6	A	19.4	A	63.9	A
265423_at	369.3	P	393.2	P	386.2	P	327.6	P
265424_at	463	P	543.8	P	516.4	P	583	P
265425_at	65.4	P	103.8	P	57.4	P	59.4	A
265426_at	1018.2	P	1211.7	P	1015.9	P	868.4	P
265427_at	361.9	P	708.3	P	597.2	P	609.7	P
265431_at	189.4	P	156.2	P	152.2	P	131.3	P
265432_at	193.2	P	113.4	P	136.7	P	133.8	P
265433_at	233.5	P	221.9	P	180.9	P	209.2	P
265435_s_at	761.1	P	505.8	P	677.7	P	492.9	P
265437_at	69	P	72.5	P	57.1	P	60.3	P
265439_at	336.6	P	167.3	P	374.6	P	212.7	P
265440_at	3348.2	P	3306.8	P	2983.6	P	3694.9	P
265442_at	169.7	P	145.3	P	194.7	P	221.1	P
265415_at	3917.9	P	2431.1	P	2755.1	P	2345.3	P
265384_at	3655.2	P	2997	P	3575.2	P	3726.6	P
265385_at	1020.4	P	1194	P	1056.6	P	1137.7	P
265386_at	1022.6	P	867.7	P	889.6	P	880.6	P
265387_at	5133.9	P	5648.7	P	5345.5	P	3310.1	P
265388_s_at	1445.4	P	1271.7	P	1285	P	1208.5	P
265389_at	463.1	P	354.8	P	525.4	P	367.6	P
265390_at	3760.5	P	2427.6	P	3303.1	P	2814.6	P
265391_at	365.8	P	320.2	P	319.8	P	312.6	P
265392_at	2254.4	P	2134	P	2276.1	P	2302.3	P
265393_at	405	P	341.2	P	344	P	374.5	P
265394_at	403.2	P	372.7	P	344	P	375.8	P
265395_at	322.6	P	227.6	P	319.4	P	202.7	P
265398_at	264.4	P	220.6	P	294.5	P	275.9	P
265400_at	682.4	P	417.5	P	617.8	P	424.7	P
265402_at	576.9	P	585	P	603.3	P	521.8	P
265405_at	70.3	P	51.4	A	59	P	46.4	P
265411_at	249.1	P	141.8	P	191.4	P	125.9	P
265412_at	523.5	P	582.9	P	582.5	P	567.5	P
265413_s_at	207.6	P	243.9	P	214.8	P	239.4	P
265414_at	263.2	P	183	P	314.4	P	316.7	P
265382_at	906.7	P	952.9	P	1044.8	P	830.6	P
265383_at	212.5	P	190.2	P	196.9	P	199.9	P
265352_at	7867.6	P	5664.3	P	7437.3	P	6396.3	P
265353_at	635.4	P	473.4	P	473.9	P	473.8	P
265354_at	3016.6	P	3465.5	P	3696.1	P	3254.4	P
265356_at	145.5	P	169.5	P	138.1	P	200.3	P
265357_at	944.2	P	618	P	838.8	P	668.5	P
265358_at	1619.3	P	1798.3	P	1805.3	P	1755.5	P
265359_at	491.7	P	520.5	P	634.8	P	534.7	P
265366_at	188.8	A	112.1	P	134.7	M	166.3	A
265373_at	180.6	P	131.1	P	139.9	P	140.5	P
265374_at	7161.8	P	6064.3	P	6090.3	P	5820.3	P
265375_at	2422	P	2442.7	P	2149.5	P	2277.9	P
265376_at	74.1	A	72.2	P	48.5	P	61	P
265377_at	700.3	P	488	P	582.9	P	473.9	P
265321_at	1440.8	P	1948.2	P	1549.5	P	1999.9	P
265324_at	583.8	P	514.2	P	472.3	P	521	P
265325_at	261	P	194	P	228.8	P	197	P
265326_at	91.7	M	51.4	P	88.8	P	71.4	P
265327_at	245.7	P	405.7	P	447.7	P	369.1	P
265330_at	554.6	P	445.6	P	537.6	P	395.4	P
265332_at	57	P	76.9	P	91.7	P	123.5	P
265333_at	209.6	P	300.1	P	220.6	P	295.6	P
265334_at	140.6	M	71.7	A	80.3	A	72.5	P
265335_at	86.8	P	35.3	A	80.9	P	110.9	P
265336_at	391.2	P	227.3	P	362.7	P	238.7	P
265337_at	567.4	P	648.2	P	694.1	P	610	P
265338_at	384.8	P	248.4	P	308.5	P	273.9	P
265340_at	171.9	P	185.9	P	228.3	P	237.6	P
265341_at	108.3	M	61.9	A	89.3	P	83.8	A
265342_at	118.7	P	111.8	P	108.8	P	70	A
265343_at	250	P	264.7	P	263.1	P	289.8	P
265344_at	964.6	P	1134.7	P	1130.4	P	1111.9	P
265345_at	100.8	P	110	P	103.9	P	117.1	P
265347_at	203.1	P	245.3	P	196.3	P	221.1	P
265351_at	87.6	P	44.8	P	53.8	P	53.9	P
265317_at	190.7	P	169.2	P	151.4	P	169.4	P
265318_at	196.9	P	152.6	P	123.7	P	154.8	P
265319_at	1234.9	P	984.6	P	1193.6	P	1190.9	P
265289_at	445.1	P	545.8	P	404.6	P	570.5	P
265291_at	474.8	P	768.4	P	585.1	P	738.7	P
265295_at	81	P	107	P	85.1	P	109.5	P
265297_at	276.9	P	357.1	P	346.9	P	368.5	P
265299_at	66	P	80.6	P	81.4	P	93.9	P
265301_s_at	37.8	P	76.9	P	68	P	73.1	P
265302_at	65	A	100.4	P	78.7	P	135.5	P
265305_at	42.1	A	48.8	P	44.2	P	50.7	A
265306_at	833	P	720	P	648.8	P	618	P
265307_at	202	A	209.6	P	245	P	215.7	P
265308_at	129.1	P	97.3	P	107.5	P	116.5	P
265309_at	58.9	P	61.9	M	81.5	P	31.3	P
265310_at	805.3	P	588.7	P	717.1	P	557.3	P
265312_at	58.4	P	61.9	P	61.3	P	32.1	P
265315_at	135.4	P	108.6	P	100	P	79.5	P
265316_at	67.6	M	95.9	P	55.7	A	53.8	P
265283_at	182.8	P	270.5	P	283.3	P	257.5	P
265284_at	1403.9	P	1239.4	P	1221.7	P	1245.2	P
265285_at	250.7	P	279.2	P	284.4	P	278.6	P
265286_at	2655.8	P	2177.3	P	2329.2	P	2368.2	P
265287_at	2955.5	P	3260.7	P	3280	P	3221.8	P
265288_at	893.5	P	754.7	P	894.5	P	820.6	P
265257_at	3802	P	3387.8	P	3444.9	P	3186.4	P
265258_at	478.3	P	304.8	P	342.8	P	341.4	P
265259_at	475.4	P	547	P	494.4	P	589.2	P
265260_at	941.3	P	637.6	P	929.1	P	662.4	P
265265_at	85.6	P	123.2	P	96.4	P	132.4	P
265266_at	1193.9	P	1950.6	P	1421.6	P	1678.9	P
265269_at	299.5	P	350.7	P	338.7	P	393.5	P
265270_at	1163.4	P	986.7	P	1111.7	P	1144.2	P
265271_at	152.3	P	204.9	P	194.6	P	226.6	P
265272_at	132.6	P	148.4	P	226.1	P	215.4	P
265273_at	310	P	258.9	P	285.1	P	281.3	P
265274_at	176.8	P	207.3	P	160.9	P	218.2	P
265276_at	2489.9	P	2759.6	P	4035.3	P	2793.3	P
265277_at	90.5	P	62.6	P	83.8	P	94.1	P
265279_at	30.4	A	57	A	45.9	P	57	P
265281_at	1009.8	P	1092.7	P	1069.1	P	1182.6	P
265254_at	237.7	P	232.5	P	221.9	P	185.4	P
265255_at	61.9	A	26.8	A	50.9	P	42.3	A
265256_at	709.8	P	628.7	P	572	P	634	P
265226_at	704.1	P	692.5	P	865.7	P	854	P
265227_s_at	106.5	P	99.8	P	126.2	P	71.5	P
265228_s_at	601.6	P	536.9	P	435.2	P	529.1	P
265229_s_at	38.1	A	50.2	P	47.8	P	73.2	P
265230_s_at	297.8	P	330	P	265	P	290.2	P
265232_s_at	131.8	P	156.4	P	125.4	P	135.5	P
265233_s_at	163.5	P	213.4	P	135.6	P	165.2	P
265235_s_at	60.8	P	83.8	P	63.7	P	72.6	P
265238_s_at	94.9	P	40.9	P	60.5	P	104.1	P
265243_at	156.8	P	51.3	P	106.5	P	78.2	P
265244_at	395.9	P	440.9	P	473.4	P	422.2	P
265245_at	325.4	P	465.1	P	385	P	362	P
265247_at	5114	P	4052.5	P	4259.1	P	4543.7	P
265248_at	93.5	P	73.5	P	82.5	P	53.2	P
265249_at	27.8	A	62.5	P	32	A	11.9	A
265250_at	157	P	100.8	P	128.7	P	98.5	P
265252_at	319.8	P	258.5	P	279.4	P	279.6	P
265219_at	2190.4	P	2062	P	2319.4	P	2097.9	P
265220_at	1998.8	P	2446.9	P	2019	P	1979.6	P
265221_s_at	142.8	P	155	P	185.5	P	261	P
265222_at	1651.3	P	1271	P	1340.7	P	1331	P
265225_at	404.7	P	283.9	P	291.7	P	288.2	P
265195_at	59	A	55.4	A	63.1	M	58.9	P
265196_at	152.9	P	171.8	P	149.9	P	228.9	P
265199_s_at	474.2	P	775	P	500.3	P	583.5	P
265200_s_at	885.3	P	851.3	P	581.4	P	952	P
265201_at	143.8	P	170	P	244.8	P	179.1	P
265203_at	486.3	P	470.3	P	289.3	P	281.4	P
265206_at	322.5	P	293.8	P	267.3	P	275.8	P
265207_at	1105.6	P	635.2	P	762	P	770	P
265208_at	4035.5	P	3608.1	P	3886.5	P	4499.7	P
265210_at	3378.2	P	2397.4	P	3354.8	P	2675.4	P
265212_at	164.7	P	157.2	P	148.1	P	189.8	P
265213_at	101.5	P	96.9	P	93	P	102.8	P
265214_at	1852	P	1693.1	P	1835.4	P	1579.8	P
265217_s_at	279.5	P	244	P	291.1	P	288.9	P
265218_at	187.1	P	176.9	P	244.9	P	217.5	P
265191_at	205.5	P	242.4	P	240.8	P	268.5	P
265192_at	714.3	P	795	P	599.3	P	746.4	P
265193_at	194.9	P	155.8	P	154	P	168.6	P
265194_at	13005.5	P	11444.6	P	13501.6	P	11567.2	P
265169_x_at	189	P	304.8	P	276.1	P	208.1	P
265170_at	204.4	P	137.7	P	308.7	P	215.9	P
265172_at	892.5	P	859.5	P	889.6	P	881.2	P
265174_s_at	64.2	A	73.1	P	72.5	P	116.7	P
265175_at	187.4	P	198.8	P	265.1	P	272.5	P
265182_at	559.3	P	572	P	559.2	P	519.1	P
265183_at	171.9	P	125	P	112.7	P	130.6	P
265184_at	1532.9	P	2166.8	P	1883.3	P	1726.5	P
265186_at	168.9	P	190.6	P	170.4	P	199.5	P
265187_at	5963.3	P	5707.5	P	5519.8	P	5888.6	P
265188_at	240.8	P	160.1	P	346	P	241.6	P
265189_at	123	P	168	P	140.6	P	152.7	P
265190_at	602.8	P	568.1	P	514.6	P	623.8	P
265132_at	284.4	P	350.5	P	243.4	P	295.9	P
265135_at	412.8	P	372.1	P	424.4	P	414.7	P
265136_at	584.9	P	689.4	P	653.4	P	539.2	P
265139_at	178.8	P	169.7	P	147.8	P	134.5	P
265141_at	353.5	P	362.9	P	441.5	P	427.5	P
265142_at	485.5	P	443.5	P	452.8	P	431.1	P
265143_at	164.3	P	174.5	P	159.8	P	202.8	P
265148_at	2027.2	P	1544.7	P	1819.2	P	1598.6	P
265149_at	2104.5	P	1646.5	P	1448.4	P	1662.8	P
265150_at	3942.5	P	4441.7	P	4687.6	P	4513.9	P
265151_at	80.7	M	115.1	P	105.9	P	136.6	P
265154_at	40.1	P	44	A	64.5	P	46	P
265155_at	108.9	P	114.8	P	159.4	P	111.4	P
265158_at	36.7	M	35.3	A	32	P	52	M
265160_at	48.3	A	46.2	A	81.9	A	51.6	P
265161_at	2245.6	P	1514.7	P	2122.1	P	1567.2	P
265162_at	487.3	P	360.2	P	404.1	P	435.3	P
265129_at	340.8	P	403.4	P	436.3	P	365.9	P
265130_at	1073.3	P	1190	P	1252.2	P	1119.5	P
265100_at	61.4	P	76.3	P	37	P	74	P
265101_at	2087.6	P	1262.4	P	1460.9	P	1559.5	P
265103_at	83.8	P	48.4	P	60.5	P	94.9	P
265104_at	157.5	P	185	P	192.8	P	181.2	P
265107_s_at	158.9	P	91.4	P	121.8	P	145.8	P
265109_s_at	301.6	P	415	P	322.5	P	330.6	P
265111_at	1063.5	P	651	P	817.4	P	645.5	P
265116_at	3953.8	P	4283.7	P	3533.1	P	3852.1	P
265117_at	412.8	P	365	P	499.6	P	364.8	P
265118_at	644.2	P	831	P	886	P	758.3	P
265119_at	281	P	372.4	P	230.7	P	368.8	P
265120_at	382.1	P	184.8	P	282.2	P	240.2	P
265069_at	56.5	A	46.1	P	36.5	A	31.3	A
265070_at	987.8	P	2252.7	P	1039.9	P	1987.6	P
265071_at	383.1	P	446.1	P	548.3	P	475.8	P
265073_at	596.6	P	449.9	P	598.4	P	443	P
265074_at	88	P	64.2	P	62.6	M	62.8	M
265075_at	7652.7	P	6573.5	P	7442.7	P	6732.5	P
265076_at	3488	P	2095.3	P	2757.5	P	2951.1	P
265077_at	1214.3	P	2020.9	P	1333.8	P	1872.1	P
265078_at	355	P	335.5	P	363.4	P	287.7	P
265079_at	209.3	P	242	P	265.3	P	284.8	P
265085_at	74.5	M	77.2	A	72.5	A	52.6	A
265086_at	99.9	P	149.4	P	118.1	P	84	P
265087_at	125.7	P	89.6	P	89.1	P	112	P
265088_at	93.6	P	70.4	P	67.5	P	97.7	P
265090_at	68.3	P	35.7	A	74	P	69.7	P
265092_at	863.2	P	872	P	745.6	P	927.2	P
265093_at	220.9	P	357.5	P	277.4	P	275.7	P
265097_at	163.3	P	83	P	126.5	P	91.7	P
265098_at	77.9	P	66.8	M	56.1	A	60.8	P
265065_at	46.8	P	60	A	50.2	P	56.4	P
265066_at	1537	P	1168.4	P	1738.9	P	1284.7	P
265067_at	7567.5	P	10212.1	P	8419.6	P	9060	P
265036_at	967.5	P	909	P	743.9	P	948.8	P
265037_at	1801.6	P	1671.6	P	2023.5	P	1745.7	P
265038_at	55.6	P	41.7	A	41.4	P	28.6	A
265039_at	65.2	P	70.7	P	140.9	P	163.9	P
265040_at	329	P	367	P	357.6	P	380	P
265041_at	124.4	P	120.2	P	101.2	P	105.2	P
265042_at	586.5	P	471.4	P	611.8	P	547.7	P
265043_at	2193.6	P	2406.7	P	2461.8	P	2572.4	P
265044_at	587.1	P	560.3	P	619.4	P	454.5	P
265045_s_at	504.4	P	337.8	P	431.2	P	411.4	P
265048_at	70.4	P	47.6	P	68.5	P	48.3	P
265049_at	95.7	P	58.7	A	111.7	P	50.5	A
265050_at	141.1	P	86.8	P	162	P	83.9	P
265051_at	250.6	P	292.8	P	304.4	P	350.1	P
265054_x_at	17.7	A	17.7	A	7.1	A	64.5	P
265056_at	3711.8	P	3945.7	P	4013.9	P	4301.3	P
265057_at	344.9	P	376	P	278.5	P	297.8	P
265059_at	94.3	P	127	P	139.5	P	97.1	P
265060_at	246	P	163.2	P	146.3	P	196.6	P
265061_at	193.8	P	225.5	P	192.3	P	276.3	P
265062_at	62.2	P	126.3	P	90.9	P	114.9	P
265030_at	31.7	A	94.8	P	96.5	P	83.3	P
265031_at	107.2	P	77	P	114.9	P	95.3	P
265032_at	413.3	P	249.3	P	395	P	320	P
265033_at	8790.2	P	9485	P	9350.9	P	8816.7	P
265034_at	498	P	731.9	P	716.7	P	686.5	P
265035_at	847	P	962.8	P	1060.3	P	1062.8	P
265005_at	196.5	P	194.7	P	284.8	P	317.5	P
265006_at	686.4	P	530.7	P	690.1	P	578.9	P
265008_at	1647.1	P	2039.8	P	1691.9	P	1956.3	P
265010_at	1536.2	P	1382.7	P	1579.6	P	1336.6	P
265011_at	390.7	P	321.5	P	379.6	P	338.6	P
265013_at	356.4	P	409.4	P	357.1	P	375.4	P
265019_at	399.9	P	390.4	P	427.8	P	337.4	P
265021_at	223.4	P	224	P	287.7	P	272.2	P
265022_at	105.5	M	119.3	P	47.4	A	65	P
265023_at	784.7	P	735.4	P	643.9	P	581.7	P
265024_at	57.2	A	156.8	P	66.5	P	134.2	P
265025_at	116.5	P	64.8	P	66.3	P	83.7	P
265026_at	3222.6	P	2830.6	P	3141	P	2944.9	P
265027_at	126.6	P	128.1	P	159.6	P	110.9	P
265028_at	1151.8	P	826.6	P	1178.1	P	1067.9	P
265029_at	135.7	P	78.6	M	148.2	P	100.1	P
265002_at	180.2	P	144.1	P	136.9	P	152.5	P
264975_at	98.5	P	62.3	P	92.9	P	63.1	P
264976_at	74.9	P	60.4	M	38.3	A	35.9	M
264977_at	1309.2	P	1166.6	P	1171.3	P	1190	P
264978_at	62.9	P	45.9	A	82.4	P	42.6	P
264979_s_at	70.8	A	70.4	P	39.2	P	92	P
264980_at	477.2	P	459.2	P	419.7	P	406.7	P
264984_at	2235.3	P	2461.5	P	2287.3	P	2542.5	P
264985_at	426	P	317.3	P	301.2	P	358.3	P
264986_at	1174.1	P	1072.9	P	955.2	P	829.4	P
264987_at	214.4	P	156.1	P	211.6	P	160.7	P
264989_at	215.6	P	218.5	P	190.7	P	257.6	P
264990_at	188.3	P	167.5	P	120.3	P	180	P
264991_s_at	42.9	A	76.8	P	62	A	49.9	P
264992_at	226.3	P	337.4	P	266.5	P	212.1	P
264994_at	91.2	P	95.4	P	80	P	156.5	P
264996_at	579.3	P	758.8	P	595.8	P	735.7	P
264998_at	249.7	P	214.7	P	267.8	P	188.5	P
264999_at	386.6	P	492.2	P	338.4	P	457.7	P
265000_at	220.1	P	218.2	P	280.1	P	217.4	P
265001_at	4476.8	P	3522	P	4177.3	P	3535.6	P
264967_at	2167.6	P	1797.6	P	2215.3	P	2019.5	P
264968_at	213.5	P	261.8	P	226.1	P	371.8	P
264969_at	160.3	P	131.5	P	138.2	P	142.8	P
264970_at	1795.5	P	1763	P	1717.2	P	1697.8	P
264942_at	223	P	280.4	P	199.6	P	246.7	P
264944_at	559.2	P	576.3	P	498.5	P	535.7	P
264945_at	114.8	M	116.7	A	102.6	P	96.6	P
264946_at	56.3	P	63.7	P	47	A	65.2	P
264947_at	70.3	P	48.2	P	67.5	P	84.2	P
264948_at	104.1	P	87.7	P	83.4	P	104.3	P
264949_at	40.3	P	99.6	P	44.7	P	56	P
264951_at	533	P	746.7	P	579.5	P	728.7	P
264952_at	1578.7	P	1291.8	P	1498.4	P	1458.4	P
264953_at	2298	P	9649.5	P	2114.4	P	8076.7	P
264954_at	224.3	P	297	P	206.2	P	317.2	P
264955_at	856.8	P	1292.1	P	1111.6	P	1305.8	P
264956_at	859.7	P	837.8	P	738.7	P	859.9	P
264957_at	622.6	P	867.5	P	715.2	P	869.2	P
264959_at	330.2	P	248.3	P	286.4	P	256	P
264960_at	6849.6	P	6744	P	6801.2	P	8339.4	P
264961_at	272.9	P	210.4	P	210.5	P	258.9	P
264963_at	322.6	P	228.6	P	231.4	P	243.4	P
264965_at	86.5	P	93	P	85.8	P	91.4	P
264938_at	226.1	P	347.7	P	261.8	P	299.5	P
264941_at	121.9	P	96.4	P	146.1	P	115.8	P
264911_at	84.1	P	125	P	73.6	P	66.9	P
264913_at	217.1	P	146	P	145.2	P	164.4	P
264914_at	3437.2	P	2487.3	P	2658.5	P	2641.9	P
264916_at	445.1	P	436.1	P	467.7	P	402	P
264920_at	446.2	P	529	P	414.4	P	477.1	P
264921_at	235.6	P	210.5	P	188.6	P	185.8	P
264922_s_at	812.9	P	732.9	P	763.9	P	792.1	P
264923_s_at	9974	P	19445.5	P	12026	P	15308.8	P
264924_at	161.7	P	124.1	P	137.7	P	75.2	P
264925_at	123.9	P	133.7	P	111.2	P	143.6	P
264926_at	234	P	189.9	P	221.1	P	242.3	P
264927_at	576.8	P	712.9	P	637	P	661.7	P
264928_at	1049	P	691.5	P	961.5	P	734.1	P
264929_at	1364.4	P	1965.7	P	1567.8	P	1616.8	P
264930_at	220.6	P	120.2	P	151.1	P	148.1	P
264932_at	87.9	P	61.4	A	89.4	P	73	P
264933_at	13.6	A	20.6	P	34.6	P	57.6	A
264935_at	991.1	P	653.7	P	807.2	P	661.3	P
264936_at	956.2	P	1358.2	P	1206.8	P	1304.7	P
[truncated: 20,812 more rows]
